# Supplementary material for: The DNA methylome of cervical cells can predict the presence of ovarian cancer
Source: Nat Commun. 2022 Feb 1;13:448. doi: 10.1038/s41467-021-26615-y (PMC8807742; doi:10.1038/s41467-021-26615-y)
Supplement: Supplementary file 3 — Supplementary Data 1 [file 41467_2021_26615_MOESM3_ESM.xls]

## Sheet: Supplementary Data 1
chr	pos	Name	regression_coef
chr7	95025836	cg08828819	1.11358
chr19	15342982	cg14556683	1.07458
chrX	151810171	cg14698870	1.03297
chr19	13210356	cg04499029	0.95999
chr4	155662795	cg26461267	0.90279
chr16	74497945	cg24322380	0.87819
chr12	64215611	cg27454064	0.87606
chr5	132150128	cg02699218	0.87087
chr7	129648602	cg01535674	-0.86625
chr7	81921689	cg21251220	-0.85785
chr1	20926720	cg14217107	0.85576
chr5	140562236	cg26389950	0.78465
chr13	100269826	cg11277947	0.7758
chr13	26043472	cg12111714	-0.77138
chr21	38378433	cg09849302	0.76446
chr2	186603311	cg25343589	0.75844
chr16	73240390	cg06297488	0.74197
chr15	89922328	cg09969277	0.74118
chr1	10698313	cg20704560	-0.70987
chr11	2890710	cg02646491	0.70788
chr3	107704588	cg06660497	0.70184
chr5	140552347	cg22190023	0.68543
chr12	76431648	cg10068243	-0.68471
chr15	56286911	cg22680708	-0.68402
chr12	121268034	cg07871717	0.67336
chr10	121484355	cg05273913	-0.67212
chr17	1962132	cg00911794	0.66314
chr10	119494671	cg19912142	-0.66142
chr4	995931	cg01962146	0.66036
chr2	179269232	cg20587874	-0.65917
chr1	63790044	cg18279094	-0.64945
chr1	91185233	cg22507154	-0.64766
chr10	93861385	cg06036471	0.64617
chr1	247511469	cg26276327	0.63244
chr6	143195947	cg21597425	0.63003
chr1	221050491	cg10386298	-0.62856
chr3	153840347	cg27020216	0.62619
chr12	54413000	cg19164987	0.62603
chr1	149145020	cg19635571	0.61734
chr1	151840530	cg06128809	-0.61715
chr5	140536238	cg21777188	0.61582
chr11	82443614	cg02973171	0.61499
chr18	46551791	cg00563701	0.61464
chr5	79542470	cg01267797	0.61439
chr5	110252994	cg03819227	-0.61281
chr2	238462793	cg21750428	0.61238
chr4	38990279	cg13136648	-0.60732
chr4	6247640	cg06424065	-0.60145
chr12	8146074	cg00376992	0.60015
chr20	55862697	cg16661792	-0.59847
chr3	160168238	cg07572451	0.5983
chr8	59815381	cg26314172	0.59759
chr7	2980791	cg11745094	-0.59604
chr5	140254845	cg09852127	0.59282
chr12	48172090	cg11623046	0.59057
chr1	1564422	cg00078456	0.58952
chr10	1314211	cg02305391	0.58018
chr17	17721645	cg17029706	0.57892
chrX	30883274	cg12886779	-0.5778
chr11	61544906	cg27438304	0.57756
chr6	32847830	cg01607625	-0.56965
chr20	61049813	cg05357152	-0.56939
chr12	64801624	cg14514120	0.56892
chrX	152059152	cg09364387	0.56797
chr9	111548749	cg13837146	-0.56796
chr3	100617729	cg06607226	0.56761
chr10	14592515	cg18124377	0.56156
chr1	4697919	cg16512885	-0.55768
chr14	102687712	cg06549384	-0.55698
chr2	227001602	cg04167096	0.55592
chr22	49798750	cg06351537	-0.55558
chr10	99734805	cg06324373	0.55256
chr20	60510235	cg11853697	0.55255
chr8	144824651	cg12000297	0.55153
chr3	77524776	cg08470863	-0.54636
chr17	32488847	cg08601520	0.54581
chr15	67111650	cg24401660	0.54321
chr2	85971548	cg21512179	-0.54253
chr19	15344265	cg24520342	0.54104
chr9	102591302	cg08042258	-0.53898
chr2	219667302	cg15713912	-0.53862
chr11	65409760	cg24147428	-0.53708
chr19	40904851	cg00478479	-0.53575
chr1	4802225	cg18957455	0.53563
chr5	73623208	cg17680767	-0.53367
chr7	524149	cg20177507	-0.52811
chr14	94849780	cg14567595	0.5232
chr11	68273261	cg07182343	0.52242
chr6	2857924	cg10943263	0.51389
chr17	59226714	cg15285436	-0.51381
chr19	47134906	cg18467978	-0.51326
chr6	119823058	cg13296394	0.51295
chr4	70616571	cg22247531	0.50999
chr16	31339165	cg04790252	0.50932
chr5	66558267	cg14591531	-0.50911
chr15	31775895	cg04875128	0.50801
chr1	168522375	cg15733054	0.50588
chr1	165831369	cg07607032	-0.50394
chr10	135076574	cg05370838	0.50036
chr4	173935615	cg09232805	-0.49945
chr20	61559756	cg01329151	0.49405
chr6	117802725	cg11412288	0.49372
chr6	3414775	cg10489702	0.49289
chr5	114913244	cg16172020	-0.49271
chr16	89414269	cg14981961	0.49091
chr1	168050936	cg03197611	0.48662
chr14	23030012	cg20553985	0.48628
chr4	122746245	cg23574427	0.48564
chr6	16904044	cg21617684	0.48377
chr9	2662611	cg23945200	0.48332
chr9	111175675	cg09715000	-0.48219
chr1	149148312	cg27587661	0.48163
chr17	13834464	cg13574411	0.48016
chr3	139259742	cg06726820	0.47989
chr15	85360664	cg20318166	0.47846
chr10	61647141	cg04736673	0.47758
chr2	208989248	cg22399133	-0.47611
chr12	121089685	cg15397176	0.47577
chr1	111743202	cg20317872	-0.47535
chr5	140753536	cg07717903	-0.47507
chr1	79472361	cg04360793	-0.47477
chr6	105388694	cg03738025	0.47376
chr18	5421105	cg03552035	-0.4734
chr11	66515246	cg26276367	0.47327
chr17	19976149	cg01289959	0.4727
chr16	8956240	cg06202930	0.4714
chr4	56795496	cg13262638	0.47093
chr5	140810404	cg02267483	-0.47032
chr12	95840443	cg06159896	0.46987
chr3	45026101	cg04648490	0.46983
chr15	101861037	cg07324702	-0.46731
chr5	140552971	cg23265105	0.46587
chr5	96299144	cg21099238	0.46452
chr6	4610744	cg00175395	0.46432
chr1	178113665	cg03106053	0.46402
chr8	37650963	cg12244594	-0.46314
chr18	9851623	cg16133636	-0.4628
chr18	47641824	cg11120805	0.46266
chr5	176797920	cg06060754	-0.46021
chr10	99734662	cg03379552	0.45991
chr11	27426234	cg06334921	0.45917
chr12	16135308	cg14754427	-0.45776
chr3	194839222	cg07103270	0.45706
chr5	180486787	cg26479630	0.45649
chr12	107896921	cg04873208	0.45412
chr6	10505943	cg26446161	-0.45278
chr14	46337546	cg17236027	0.44972
chr11	61544986	cg09226904	0.44839
chr10	8097689	cg15267232	0.44418
chr17	47548821	cg10163794	-0.44209
chr5	32028055	cg13110775	0.4339
chr20	43726765	cg07160746	0.43259
chr8	133699791	cg04445427	0.43211
chr8	48675911	cg09100271	-0.43148
chr14	74296957	cg00508023	-0.42815
chr3	152049980	cg00085438	0.42351
chr1	46940325	cg21692450	-0.42143
chr17	17295349	cg09607043	0.42068
chr1	95068029	cg00778190	-0.42007
chr22	46810112	cg04487945	0.41858
chr1	224753005	cg21246584	0.41746
chr8	101317689	cg19981884	0.41718
chr10	102998738	cg19229182	0.41638
chr7	24917750	cg14762436	0.41418
chr11	75282988	cg01100061	-0.41389
chr11	8775859	cg18100209	0.41223
chr14	103740085	cg17275781	-0.41083
chr22	39662795	cg08515380	-0.40834
chr8	143858548	cg03405983	0.40796
chr9	80070413	cg24557546	0.40742
chr6	42136421	cg00738571	-0.40706
chr6	110299485	cg11372636	-0.40535
chr11	16632509	cg20216139	0.40509
chr4	101930486	cg17742165	-0.40465
chr1	233765350	cg02581587	0.40428
chr8	127832164	cg03626256	-0.40269
chr5	180301107	cg15948428	-0.40201
chr2	68591445	cg23500850	0.40137
chr4	72134060	cg06121226	-0.4007
chr12	109118030	cg13164535	0.40002
chr6	101448366	cg01006277	0.39975
chr6	150023180	cg14362107	0.39971
chr14	100914106	cg13422003	0.39951
chr3	72149324	cg03652525	0.39941
chr20	23082470	cg08203243	-0.39938
chr10	48378859	cg08023545	0.39703
chr12	6184410	cg05553253	0.39667
chr17	57642752	cg16969368	0.39592
chr15	59588367	cg10156382	0.39529
chr2	219152586	cg14295935	-0.39519
chr3	53136880	cg16897937	0.3948
chr13	31667191	cg24989176	0.39226
chr20	4070556	cg00037671	-0.39102
chr1	110476668	cg19627034	-0.39085
chr5	65980688	cg07956968	-0.3904
chr1	88338001	cg07568588	0.38989
chr4	25022049	cg22178121	0.38964
chr1	145683323	cg01715025	0.38842
chr2	203036235	cg10089801	0.38829
chr11	70508410	cg17627654	0.38829
chr1	207096833	cg22945467	0.38797
chr14	24456378	cg21480069	0.38767
chr12	50932172	cg04531030	0.38686
chr19	47292253	cg08533710	0.3866
chr3	179478951	cg16405587	-0.38633
chr2	232548325	cg10211049	0.38624
chr5	177150207	cg04936951	-0.3861
chr1	14862767	cg06151579	-0.38442
chr2	70842561	cg19184047	-0.38436
chr1	151811364	cg12749132	0.38326
chr2	40698641	cg07586792	-0.3831
chr12	754928	cg07964115	-0.38285
chr20	23129142	cg19515857	-0.3823
chr10	3584776	cg00272343	-0.38147
chr15	31773057	cg18401111	-0.38112
chr1	65635785	cg14155265	0.37996
chr8	54826136	cg11409019	0.3789
chr16	10912545	cg26952618	-0.3788
chr7	77033401	cg16849075	0.37855
chr19	1601665	cg01012808	0.37784
chr12	117354631	cg17143945	0.37618
chr15	85360319	cg06532379	0.37494
chr5	54917216	cg12331776	0.3744
chr15	38378237	cg03906681	0.37374
chr15	31378513	cg19395578	0.37278
chr11	46302563	cg27196715	-0.37235
chr4	8029940	cg25402056	0.37233
chr3	126654442	cg11067956	0.37177
chr3	127677452	cg12678021	0.37164
chr6	13927648	cg01861613	0.36982
chr2	56067277	cg24166814	-0.36967
chr6	130841644	cg22975024	-0.36964
chr2	239343799	cg10907896	-0.36893
chr11	10476494	cg07268332	0.36887
chr3	159755869	cg12197470	0.36731
chr12	115354458	cg08971484	0.3673
chr16	81720218	cg12361705	0.36639
chr6	6894163	cg02096172	0.36617
chr12	50990377	cg08183077	0.3659
chr7	11490200	cg06071286	-0.36529
chr22	29204668	cg06605647	0.36406
chr22	24463828	cg13120357	-0.36398
chr20	10891271	cg09109562	-0.36374
chr8	117565950	cg18695248	-0.3637
chr11	77860880	cg06714440	-0.36363
chr6	901081	cg21127580	-0.36337
chr7	108108892	cg19486437	-0.36287
chr1	43854136	cg10500219	0.36167
chr2	85284766	cg12786065	-0.36068
chr7	95026106	cg04080282	-0.35993
chr9	124084497	cg16639568	0.35848
chr2	99439848	cg20666917	0.35843
chr2	33359289	cg18850418	0.35837
chrX	40173451	cg06106992	0.3579
chr12	53209809	cg14340960	0.35782
chr5	78407678	cg02286091	0.35753
chr2	47095552	cg25370362	-0.35719
chr5	140810123	cg12304520	-0.35446
chr2	24331829	cg10198174	0.35365
chr2	45028802	cg00028211	0.35349
chr5	134363823	cg22827250	0.35326
chr2	9603687	cg12057242	0.35251
chr10	30780298	cg06664104	-0.35222
chr8	23376450	cg12874661	0.35195
chr8	124057593	cg25067419	-0.35146
chr15	100514479	cg09939229	0.35075
chr2	238777587	cg04011338	0.35058
chr1	17323252	cg25396173	-0.35029
chr3	143247978	cg17079405	0.34991
chr7	144099618	cg12494126	0.34921
chr16	3988700	cg05991492	-0.34908
chr12	111710593	cg22504024	0.34822
chr5	79553034	cg15181688	-0.34781
chr13	41364245	cg16989646	0.34749
chr6	71373919	cg11275580	-0.34673
chr8	134402840	cg26514648	0.34633
chr15	31372997	cg20663376	-0.34611
chr12	116932572	cg21827743	0.3454
chr6	137773602	cg13032656	0.34406
chr11	104069562	cg07761546	0.34381
chr6	13766814	cg22446264	-0.34297
chr11	6947085	cg24420093	0.34157
chr18	60490553	cg11364376	-0.34072
chr16	10912499	cg14795855	-0.34004
chr10	27541418	cg15469871	0.33943
chr12	14725579	cg27199197	-0.33921
chr10	134598316	cg22794031	-0.3382
chr3	58218415	cg09719910	0.33785
chr13	46047989	cg11990818	0.33746
chr5	140235435	cg18283342	0.33722
chr15	101728353	cg09530217	-0.3371
chr1	232726348	cg11023598	-0.33686
chr6	139659227	cg24806778	-0.3361
chr11	94278595	cg04757806	-0.33598
chr12	31467005	cg16659936	0.33564
chr5	132391949	cg10645426	0.33534
chr20	58569233	cg24648425	0.33501
chr1	152386561	cg19370451	0.33496
chr7	2760784	cg23779604	-0.3346
chr3	24198189	cg16477554	0.33458
chr3	17036922	cg22350027	0.33416
chr17	65386854	cg16585554	-0.33387
chr12	95038725	cg03544309	-0.33386
chr11	334298	cg14804531	-0.33349
chr6	85134951	cg06206057	0.33311
chr9	12885175	cg15539239	-0.33285
chr16	46954071	cg14274477	0.33269
chr4	13767630	cg07586374	-0.33238
chr8	41656940	cg03785432	0.33202
chr1	228997949	cg15732451	0.33198
chr16	12241554	cg02910054	-0.33115
chr12	102284884	cg07823315	-0.33097
chr6	3166121	cg02191078	-0.3309
chr5	142444988	cg00997251	-0.3306
chr8	48290341	cg09477573	0.32959
chr1	41952221	cg27438425	-0.3294
chr5	112716899	cg01272202	0.32869
chr3	187684812	cg16663209	-0.32848
chr2	731561	cg20057198	-0.32793
chr1	101509557	cg19925780	-0.32792
chr7	90932279	cg00857435	-0.32701
chr4	73218282	cg02518591	-0.32665
chr20	23113287	cg17748466	-0.32629
chr3	122058117	cg16896618	0.32602
chr2	67921775	cg20668221	-0.32594
chr1	168515439	cg04139409	-0.32544
chr11	45953339	cg10169887	-0.32541
chr3	160167977	cg07553761	0.32503
chr6	108495385	cg14663965	-0.32459
chr17	20932607	cg02925233	0.32431
chr12	65675516	cg01531701	-0.32406
chr22	38221485	cg07416664	0.32353
chr17	839754	cg26003785	0.32283
chr1	227748719	cg20699586	0.32249
chr12	21926524	cg16739441	0.32144
chr10	81091609	cg21888791	0.32112
chr19	50393653	cg05213896	0.32105
chr12	49726761	cg11949060	0.32053
chr18	61557687	cg23582644	0.31983
chr17	39802313	cg00893008	-0.31942
chr12	120675366	cg08377357	0.31919
chr19	2905985	cg26514858	-0.31884
chr1	35920411	cg09085347	0.3183
chr17	75096239	cg11597902	0.31794
chr1	171771709	cg22796051	-0.31791
chr15	43812743	cg24785788	0.31754
chr7	562844	cg05620980	0.31739
chr6	100895618	cg14717557	0.31644
chr19	10266680	cg11667265	-0.31517
chr1	92270513	cg13178170	0.31501
chr20	30701083	cg26080153	-0.31499
chr9	80070353	cg07849049	0.31438
chr1	228700938	cg27167000	0.31413
chr12	96359373	cg04632109	0.31339
chr1	221054430	cg22773697	-0.31187
chr5	445049	cg24250168	0.31169
chr16	56598694	cg14353832	-0.31134
chr2	149627959	cg17523663	0.31085
chr10	80915186	cg08526062	-0.31055
chr1	221065961	cg22022798	0.31027
chr1	229394665	cg03123320	-0.31025
chr4	36284867	cg17537307	-0.31023
chr6	159070656	cg12691330	-0.30976
chr12	29525010	cg17543177	0.30972
chr10	125626191	cg13361247	0.30914
chr1	236658154	cg26705663	-0.30898
chr5	172202805	cg05480073	-0.30869
chr12	2339439	cg10635895	0.30853
chr8	124565678	cg27091631	-0.30848
chr1	208132787	cg10210594	-0.30821
chr11	112688412	cg15133578	-0.30814
chr11	109785847	cg05505103	0.30789
chr15	54793071	cg01420166	0.3078
chr6	40792385	cg17866947	0.30757
chr5	140481267	cg21530267	-0.30747
chr6	10955041	cg16955931	0.30731
chr10	100407378	cg14251734	-0.30639
chr4	156775941	cg15736994	-0.30635
chr5	132158887	cg13218710	-0.30621
chr4	174099006	cg03021313	-0.30583
chr13	53775108	cg17555373	0.30574
chr1	114431234	cg18941151	0.30574
chr7	152034101	cg05161215	-0.30573
chr14	24780404	cg20007021	0.30571
chr3	195915875	cg02559928	0.30524
chr12	54441458	cg08465346	0.30519
chr2	75616674	cg20981728	0.3042
chr6	166801650	cg06930016	-0.30361
chr1	1565931	cg04882394	-0.30351
chr1	182231752	cg12040931	-0.30274
chr10	13145672	cg16473323	0.30266
chr3	185643307	cg06590946	0.30255
chr12	132678925	cg12384790	0.30249
chr1	19779072	cg10676837	0.30226
chr6	20907308	cg24050441	-0.30223
chr2	242743588	cg15346191	0.30218
chr9	33082427	cg21961472	-0.30217
chr7	70976435	cg00356325	-0.30198
chr11	77907656	cg15243034	0.30191
chr2	114553502	cg20725334	0.30148
chr10	22634733	cg26492368	0.30148
chr20	19060357	cg16125109	0.3006
chr7	97915802	cg01877450	-0.30051
chr11	68912630	cg03105789	0.30029
chrX	114035485	cg07084614	0.30016
chr22	50918361	cg00034755	-0.29972
chr20	31946710	cg11231701	0.29957
chr14	95942319	cg05006384	0.29947
chr12	54132180	cg26113809	0.29933
chr22	46809937	cg17117905	-0.29887
chr12	64928769	cg20620049	-0.29873
chr19	5838902	cg17705128	0.29848
chr6	52172005	cg05624930	0.2982
chr21	33250039	cg16631083	0.29794
chr15	81070337	cg08083041	0.29768
chr11	122376861	cg20905796	0.29759
chr16	69360307	cg05765605	-0.29754
chr20	44807582	cg14253333	-0.29749
chr1	233220806	cg02587074	0.29741
chr5	140481256	cg03349091	0.29733
chr20	47576594	cg11749817	-0.29683
chr1	179030145	cg15220730	0.29663
chr11	46718049	cg16676292	-0.29646
chr3	185911796	cg12121643	0.29637
chr7	4207544	cg18929226	0.29621
chr2	53797265	cg23290317	0.29608
chr3	171934953	cg00557663	0.29575
chr6	166901854	cg01094309	-0.29522
chr2	134022890	cg17592802	0.2951
chr5	140871590	cg17297238	-0.29501
chr20	46904365	cg01043945	0.29469
chr2	138427803	cg21924447	-0.29454
chr6	134742435	cg18590562	0.2944
chr11	62375269	cg15133732	-0.29381
chr7	101917355	cg11103458	0.29332
chr4	115184444	cg14298866	0.2933
chr11	46296145	cg25165608	-0.29316
chr11	94321832	cg06840402	-0.29292
chr12	96390184	cg09396840	0.29289
chr15	32934004	cg12134633	-0.29279
chr15	66965995	cg10441124	0.29271
chr8	18797459	cg09765538	0.29183
chr9	72047033	cg09125977	-0.29154
chr4	41098192	cg02774791	0.29132
chr15	83601326	cg11584684	0.2913
chr2	186603317	cg23506322	0.29124
chr1	168888741	cg19782162	-0.29104
chr7	117332867	cg08115523	0.29026
chr10	80566959	cg18538723	0.28995
chr20	31332170	cg23396732	0.28958
chr6	80787529	cg08355045	-0.28932
chr2	85656009	cg20652636	-0.28931
chr3	124860686	cg26107890	0.28928
chr12	73815784	cg25129960	0.28924
chr13	46041747	cg07530947	0.28901
chr6	42099392	cg16214153	-0.28897
chr17	36979013	cg00061632	-0.28882
chr12	6184355	cg03761750	0.28878
chr6	1626841	cg07267264	0.28875
chr6	3425259	cg04455567	0.28872
chr8	19819682	cg13320318	0.28863
chr5	140536175	cg05477834	-0.28829
chr7	143091890	cg06631810	0.28801
chr2	216947743	cg22954687	0.28754
chr3	71738644	cg12912786	0.28663
chr3	143804853	cg21263455	-0.28631
chr12	59281005	cg16776821	0.28623
chr11	10746964	cg11358155	-0.28617
chr14	89948279	cg21432262	-0.28498
chr9	112214180	cg11106260	-0.28489
chr3	50645426	cg23005227	-0.28404
chr1	11045691	cg13521095	0.28389
chr8	30209111	cg14913785	-0.28381
chr6	1395164	cg12835736	0.28343
chr9	95791695	cg13318133	0.28327
chr7	135633371	cg26971692	0.28288
chr7	12762854	cg04837143	-0.28205
chr17	18553663	cg10831246	0.28199
chr4	71594014	cg15413640	-0.28189
chr10	102086495	cg09071662	0.28187
chr11	19680208	cg01687074	-0.28166
chr16	12174262	cg23485239	-0.28162
chr8	142283615	cg20669366	0.28158
chr1	198171271	cg23725163	-0.28158
chr11	47528955	cg13308137	-0.28121
chr14	24865189	cg14653492	-0.28109
chr6	292823	cg26668828	0.28101
chrX	24830890	cg09456438	0.28085
chr3	129693385	cg11940285	0.28082
chr1	85135713	cg11053414	0.28051
chr12	52652220	cg07166654	0.28047
chr7	158575868	cg19636625	0.28046
chr9	97469415	cg21566239	0.28034
chr2	101791845	cg25834802	-0.27934
chr17	59805883	cg01075132	-0.27902
chr7	73349892	cg04101124	-0.27899
chr11	67465820	cg17724804	0.27878
chr6	112475675	cg17190362	-0.27835
chr2	74264707	cg01987702	0.27824
chr16	75115580	cg20812295	0.27797
chr12	75603230	cg25258740	-0.27782
chr16	25018046	cg10907086	0.27776
chr15	40443853	cg06926377	-0.27762
chr16	17409771	cg00681532	0.2773
chr3	77146347	cg15315418	0.27685
chr8	22043917	cg26301735	0.27683
chr16	81558154	cg00520410	-0.27681
chr1	44488879	cg10361967	0.2763
chr15	41787940	cg02330683	0.27596
chr15	52298012	cg02208803	0.27551
chr2	25095040	cg11023668	0.27525
chr5	140562218	cg08665243	0.27524
chr1	88455218	cg22587245	0.27521
chr22	29514072	cg22984723	-0.27512
chr10	135279010	cg19904058	-0.27473
chr5	171076318	cg24890421	-0.27459
chr10	127251576	cg13588738	-0.27443
chr18	5440481	cg10268414	-0.27402
chr19	17610785	cg03232465	-0.27394
chr2	26401718	cg08470875	0.2739
chr5	177915909	cg17444747	0.27373
chr13	50484071	cg05616994	-0.27366
chr17	26202890	cg03207840	-0.27339
chr7	1973573	cg12395958	-0.27333
chr5	140719008	cg19689427	-0.27314
chr22	43259569	cg27010141	-0.27293
chr2	240918136	cg00989806	-0.27268
chr3	15380690	cg19831360	-0.27266
chr6	6894182	cg21242009	0.27264
chr10	3155135	cg14443637	0.27248
chr7	77111075	cg25361236	0.27242
chr2	8453321	cg03882250	-0.2723
chr2	201996798	cg21356058	0.27227
chr8	59773067	cg05195751	0.27226
chr6	109034940	cg14441471	0.27225
chr6	109037239	cg14701320	0.27223
chr16	50730385	cg16771652	0.27145
chr15	85360655	cg25895948	0.27099
chr20	50303805	cg05116309	0.27085
chr5	159660276	cg11781127	0.27055
chr14	97925015	cg20411668	0.27024
chr6	15516368	cg02346253	-0.27013
chr17	45748109	cg02388537	0.26987
chr11	94842361	cg05824697	-0.26967
chr1	113285940	cg00698771	0.26955
chr6	18186411	cg04231636	-0.26887
chr2	131678812	cg17012573	0.26871
chr19	39142260	cg07703765	-0.26852
chr9	33222006	cg17811032	0.26839
chr17	74050670	cg03161223	-0.26786
chr6	154677972	cg08486269	0.26752
chr8	128066154	cg05327250	-0.26738
chr2	121412139	cg04864807	0.26738
chr16	17331473	cg12293160	0.26732
chr1	1483206	cg24470133	0.26675
chr1	37947371	cg27229484	-0.26673
chr11	93864142	cg21208539	0.26664
chr3	127487265	cg00081175	0.26652
chr6	31027005	cg22880122	-0.26616
chr17	77756453	cg04062369	0.26606
chr10	4469274	cg22049175	0.26546
chr2	133182651	cg18069081	0.2653
chr19	58716004	cg26698460	0.26446
chr6	88494538	cg01484716	0.26439
chr8	119364290	cg14208434	-0.26439
chr4	15659864	cg18334727	0.26439
chr8	23162162	cg24531534	0.26434
chr16	2287763	cg00249383	0.26423
chr11	63011231	cg16239613	0.26409
chr20	15988694	cg14228710	-0.26389
chr10	45422909	cg24169768	-0.26363
chr11	69282274	cg16038772	0.26355
chr10	52932019	cg02363809	0.26331
chr12	113725987	cg27185772	-0.26312
chr20	55645958	cg22679948	0.26306
chr17	79799549	cg26985878	0.26269
chr15	36987498	cg19532161	-0.26265
chr4	74469371	cg12777890	0.26235
chr10	14604648	cg18559386	-0.26233
chr15	86260743	cg03435201	-0.26231
chr1	17892612	cg26577683	-0.26216
chr16	17076528	cg23835686	0.2621
chr20	2270450	cg24263958	-0.26175
chr6	44022091	cg14237776	-0.26166
chr14	23429504	cg07067833	-0.26162
chr14	78071948	cg18994022	0.26162
chr11	68301674	cg18000426	-0.26158
chr4	44121292	cg10606348	0.26156
chr1	149149691	cg15686402	0.26156
chr1	46074835	cg14826093	0.26145
chr12	6189353	cg03736954	0.26123
chr2	68944746	cg02717595	-0.26115
chr10	22935362	cg02864956	0.26109
chr2	45156937	cg18969232	-0.26096
chr13	100148468	cg05125815	0.26049
chr8	27264960	cg12112853	0.26044
chr21	46571362	cg12608445	-0.26043
chr6	160768801	cg25313204	-0.26017
chr3	9271274	cg01330408	-0.25996
chr2	23887405	cg05883499	0.25968
chr19	38346511	cg15135657	0.25952
chr10	114055443	cg01589210	-0.2593
chr15	40635904	cg26844633	-0.25919
chr1	6354272	cg26048493	-0.25919
chr19	51538653	cg08375658	0.25906
chr10	89417397	cg07776019	0.25878
chr1	153352144	cg07370087	0.25875
chr8	80455644	cg23378923	-0.2585
chr10	45948652	cg15431042	-0.25812
chr4	146720573	cg01632259	0.25804
chr1	59437584	cg08461876	0.2577
chr11	46296114	cg23032799	-0.25758
chr17	27675285	cg06921803	-0.25751
chr11	71783265	cg06720632	0.25749
chr14	103284737	cg09673650	0.25737
chr2	169017661	cg12059950	0.25731
chr5	176858608	cg05614346	-0.25724
chr13	24006711	cg18288691	0.25698
chr14	76734493	cg13981132	0.25691
chr6	139229910	cg08745685	-0.25669
chr12	57325620	cg16456893	-0.25657
chr7	79091755	cg11882523	-0.25649
chr4	16036123	cg17791799	0.25632
chr1	159046973	cg10636246	-0.2563
chr5	78912297	cg02312541	0.25611
chr16	88846723	cg04602696	-0.25582
chr20	48924820	cg21134311	0.25572
chr1	54844424	cg02927682	-0.25562
chr13	99960198	cg20405620	0.2554
chr3	111297410	cg06411838	0.25539
chr16	84158085	cg20873906	0.25536
chr1	16778019	cg01866689	-0.25535
chr10	63657610	cg19761254	0.25533
chr15	22798849	cg13429424	-0.25505
chr7	2802560	cg23285459	-0.25479
chr6	13677207	cg08458921	-0.25476
chr2	121412005	cg13283952	-0.25473
chr2	86006924	cg18096633	-0.25465
chr13	50856824	cg25399333	0.2546
chr14	70020151	cg15209133	-0.25458
chr6	150023044	cg27409974	0.25412
chr10	3848384	cg12048965	0.25403
chr12	28126973	cg27316107	0.25365
chr21	46813036	cg23475244	0.25361
chr5	118658343	cg27621513	0.2536
chr1	45799165	cg18998310	0.25341
chr20	52556019	cg03466977	-0.25336
chr1	109789627	cg13780428	0.25331
chr20	30126382	cg04306926	0.25316
chr4	105946830	cg21192332	0.25296
chr1	92012736	cg25838465	0.25259
chr6	16753450	cg12569592	0.25246
chr2	102731407	cg00790071	-0.25181
chr14	51117870	cg08288827	0.25167
chr11	60718568	cg14130459	0.25152
chr2	45160093	cg23325963	0.25116
chr1	10056853	cg20413202	-0.25073
chr4	57686587	cg03540917	0.25053
chr13	73599629	cg21423504	0.25034
chr19	24343509	cg03204220	0.25031
chr5	154265167	cg12213763	-0.25022
chr4	79535015	cg12994167	0.25017
chrX	107551125	cg02033305	-0.25009
chr16	82229589	cg03471373	-0.25003
chr20	44521483	cg03130056	0.24985
chr20	31823545	cg11846968	0.24984
chr22	47515249	cg01008267	-0.24971
chr9	37951928	cg26830401	0.24967
chr19	10862100	cg18626635	0.24952
chr2	74727000	cg15689410	-0.24951
chr1	179997704	cg26251202	0.24928
chr15	66947617	cg05406088	-0.24924
chr15	89168443	cg07228473	-0.24916
chr2	173916484	cg17008497	-0.24862
chr20	14194834	cg19940625	0.24844
chr10	111971924	cg03800838	-0.24843
chr5	33162283	cg14502625	0.2484
chr6	91195524	cg00734927	0.2478
chr6	12749978	cg13246235	-0.24772
chr22	44845382	cg14438265	-0.24772
chr16	14107433	cg04232282	-0.24761
chr3	50217543	cg25229252	-0.24758
chr1	236311362	cg15164272	-0.2475
chr6	143545797	cg24343508	-0.24737
chr11	73999431	cg21963544	0.24718
chr1	167520923	cg09088596	0.24706
chr4	184705523	cg09068039	-0.24672
chr12	105630771	cg16453673	-0.2467
chr1	56986090	cg12940618	-0.24664
chr3	10857456	cg09395732	-0.24663
chrX	149205434	cg21887893	-0.2463
chr2	103041921	cg07415266	0.2462
chr22	37309658	cg16232674	0.24598
chr19	15321308	cg23225345	-0.24571
chr11	60754076	cg15298831	0.24512
chr19	51893935	cg24790158	0.24484
chr4	41158671	cg18366597	0.24473
chr2	106484774	cg21709126	0.24472
chr17	64733766	cg11076280	0.24442
chr6	158895957	cg07732583	0.24442
chr15	43594800	cg01505676	0.2444
chrX	10210332	cg00465090	0.24435
chr1	223876664	cg16390835	-0.24423
chr8	143701624	cg19228230	-0.24412
chr6	43868964	cg02272576	0.24364
chr2	223291007	cg14280181	0.24356
chr2	9754874	cg00481035	-0.24354
chr11	66532827	cg04049542	-0.24325
chr12	52652590	cg18708986	-0.24285
chr6	149818181	cg24635084	-0.24251
chr10	101542983	cg17044311	0.24225
chr16	53127703	cg09507718	0.24218
chr20	49526390	cg03673649	-0.24208
chr14	68776117	cg11974136	0.24122
chr10	61043529	cg07899896	0.24122
chr3	16469032	cg04044935	-0.24115
chr8	11272781	cg04784867	-0.24115
chr4	56760216	cg11037025	0.24108
chr4	39447968	cg27024271	0.24094
chr16	75303457	cg13914841	0.24084
chr6	28175984	cg03111404	-0.24027
chr10	125648785	cg13633305	-0.24023
chr6	5672954	cg17611046	-0.24
chr20	5751783	cg23516868	0.23985
chr8	131654832	cg06810766	-0.23978
chr17	39695416	cg10582240	-0.23977
chr4	4349499	cg23371434	0.23975
chr1	191857246	cg05597539	0.23958
chr6	3848863	cg26211800	0.23952
chr1	204064146	cg11128862	-0.23938
chr11	129150579	cg12670295	0.23932
chr1	165640891	cg20576638	-0.23924
chr9	35054400	cg01401370	0.23922
chr11	71910446	cg24098530	-0.23894
chr4	54062757	cg26106055	0.23863
chr2	11775827	cg10970045	-0.23841
chr6	16699516	cg16509430	-0.23834
chr3	147128157	cg05371578	0.23826
chr1	179895327	cg20642178	-0.23776
chr6	74652441	cg09278821	0.23743
chr17	30923877	cg20819895	0.23735
chr12	122442301	cg05861499	-0.23711
chr5	65894842	cg05961632	-0.23688
chr4	124084798	cg11601463	0.23673
chr6	107003758	cg13427760	-0.23662
chr16	53454035	cg12814081	0.23657
chr4	79700688	cg23811811	0.23649
chr17	1961286	cg24173182	0.23648
chr20	38955594	cg17275109	0.2364
chr14	95234015	cg10236245	0.23616
chr1	1566687	cg08231710	0.23558
chr22	31523757	cg06278025	0.23549
chr12	19350090	cg04061752	0.23544
chr6	2382649	cg04098263	-0.23543
chr13	41931181	cg07725527	-0.23527
chr2	10472214	cg15773312	0.2349
chr10	88691926	cg27551625	0.23483
chr6	17843786	cg19859756	-0.23478
chr16	69872200	cg22583953	-0.23476
chr1	114414408	cg00041401	-0.23456
chr7	127877086	cg00011113	0.23425
chr2	71439581	cg25502475	-0.2342
chr4	2789378	cg16220180	-0.23416
chr7	27198896	cg01936839	-0.23394
chr1	10056837	cg10796749	-0.23388
chr2	172945328	cg14996143	0.23355
chr1	20423615	cg11423060	-0.23351
chr1	238648845	cg16662846	0.23328
chr14	22928550	cg03220091	0.2329
chr8	90741449	cg12654620	0.23289
chr1	168172751	cg23385697	0.23279
chr11	123984775	cg21689902	0.23269
chr8	61821400	cg04173396	0.23243
chr19	58716135	cg03099728	-0.23238
chr4	6760562	cg03282400	-0.23232
chr9	16386389	cg09000303	-0.23223
chr3	187010094	cg03760101	-0.23192
chr10	102588315	cg16574134	-0.23183
chr3	184091396	cg26734250	0.23171
chr11	62166156	cg02215242	0.23158
chr3	106926227	cg09213389	-0.23145
chr17	38129884	cg21230266	-0.23121
chr1	152741627	cg23380974	-0.231
chr5	132740585	cg01253327	0.23097
chr5	179723634	cg06570125	0.23077
chr16	84844354	cg25139033	0.23063
chr5	134363973	cg07274716	0.2306
chr11	6237946	cg01024124	-0.23055
chr11	33036270	cg00959864	0.23053
chr2	127923058	cg15555990	0.23053
chr2	237897606	cg21195450	-0.23047
chr12	54779077	cg09676376	-0.23034
chr16	56155276	cg14974216	-0.23033
chr17	53361058	cg16108016	-0.23029
chr16	74489790	cg25668052	-0.23025
chr14	62182282	cg13745129	0.22989
chr3	10240546	cg14433987	0.22988
chr19	1896724	cg03383670	0.2297
chr8	96142671	cg07556057	0.22964
chr22	19701108	cg07044140	0.22961
chr13	47578623	cg27550920	0.22956
chr5	157425363	cg16727158	-0.22915
chr2	1817409	cg06201514	-0.22911
chr19	59092612	cg21042248	0.22906
chr17	35791094	cg14224214	-0.22897
chr6	2871823	cg11553116	0.2287
chr2	68692448	cg02209843	-0.22855
chr10	106093694	cg11276172	-0.22837
chr13	99436933	cg03332292	0.22823
chr21	39649958	cg19453003	-0.22809
chr1	202210983	cg03566881	-0.228
chr4	119932342	cg01812327	0.22795
chr9	130675236	cg13381521	0.22794
chr3	48458460	cg07650163	-0.22755
chr11	63982675	cg18566095	0.22749
chr21	42752731	cg25420948	-0.2273
chr1	10438709	cg17000067	-0.22722
chr5	149614614	cg03132203	-0.22719
chrX	22079743	cg05306977	0.22709
chr5	74561919	cg08329351	0.22694
chr5	35136765	cg02140822	-0.22682
chr1	45821490	cg00343666	-0.22679
chr16	89761424	cg05584919	0.22674
chr4	140728329	cg04350530	-0.22663
chr14	93567129	cg13068104	0.22616
chr7	134853876	cg07221576	0.22575
chr5	33997223	cg26893816	0.22561
chr2	102577876	cg10667895	-0.22552
chr19	6710827	cg18771553	-0.22551
chr2	220035558	cg13939973	0.22551
chr15	22923741	cg11403739	0.22541
chr22	47426993	cg09718426	-0.2254
chr9	38622559	cg21189438	0.22538
chr8	42058231	cg02800301	-0.22506
chr5	140254909	cg14557699	-0.22498
chr22	23648762	cg03278072	0.22475
chr12	4349715	cg06108945	-0.22453
chr1	162381929	cg27003165	0.22448
chr11	114025223	cg14388315	-0.22435
chr1	220511208	cg18404963	0.22416
chr5	73934842	cg01303236	-0.22402
chr7	46736542	cg21729334	0.22375
chr5	140753531	cg06757585	-0.22352
chr1	17865653	cg10115348	-0.22333
chr11	19298668	cg25019274	0.22327
chr12	53610295	cg22423620	-0.2232
chr4	5661997	cg07053641	-0.22316
chr5	153655976	cg19585849	0.22306
chr9	35537849	cg12629001	0.22276
chr12	94558736	cg26141856	-0.2227
chr1	116460865	cg27346686	0.22265
chr4	26784104	cg26116166	0.22263
chr8	19540576	cg11505841	-0.22237
chr11	94307552	cg25935979	0.22233
chr19	47685890	cg23651386	-0.22218
chr8	120212854	cg04434055	0.22208
chr2	40330433	cg07792387	0.22195
chr5	9402292	cg13974436	-0.22192
chrX	129963703	cg24811006	0.22191
chr6	80023191	cg17715419	-0.22184
chr15	91404667	cg13716506	0.22163
chr1	42143248	cg11859815	-0.22153
chr8	120058222	cg01810186	0.22147
chr1	12293395	cg27172378	0.22117
chr9	134302181	cg24116351	0.22116
chr20	33887005	cg00551341	0.22097
chr8	143281845	cg12424164	0.22087
chr20	23113228	cg19526751	-0.22068
chr6	52476824	cg11545320	-0.22042
chr22	39838918	cg04724133	0.22019
chr8	21433948	cg21207559	-0.22017
chr15	93467762	cg04909314	-0.22012
chr6	53728158	cg19124612	0.22011
chr1	15410360	cg13803488	-0.22006
chr3	19009679	cg20593700	0.22
chr13	111659566	cg10170763	0.21983
chr8	26469274	cg27048597	-0.21968
chr1	95127467	cg03319865	-0.21949
chr19	19062585	cg24393424	-0.21908
chr12	94132881	cg14229001	0.21908
chr2	47420454	cg22234738	-0.21877
chr1	208020719	cg20582529	-0.21873
chr1	20905547	cg06480660	0.21868
chr12	850122	cg18307705	0.21863
chr8	30145531	cg04910077	-0.2186
chr2	62642375	cg24629025	0.21857
chr2	102772036	cg22755445	0.21856
chr5	16738125	cg15954031	0.21852
chr7	55516872	cg03014829	0.21851
chr8	134498575	cg01024504	0.2185
chr12	10320507	cg05008701	-0.21849
chr11	62574338	cg25505880	-0.2184
chr9	112215233	cg17989867	0.21831
chr10	102586254	cg07046369	-0.21793
chr19	15625929	cg08520349	-0.21785
chr2	134898400	cg22976419	-0.2178
chr12	19599161	cg01348756	-0.21777
chr12	67670688	cg11902557	0.21742
chr2	208176244	cg05639088	-0.21737
chr16	84885230	cg00263677	-0.21733
chr11	127912278	cg00059937	-0.21716
chr4	76436263	cg09272879	-0.2169
chr1	111743200	cg19269039	-0.21685
chr7	26403802	cg12965553	0.2168
chr4	70625303	cg23974271	-0.21625
chr1	153545915	cg02988788	0.21622
chr5	140563400	cg26569309	-0.21612
chr2	171573419	cg24772753	0.21602
chr8	141529015	cg19260263	-0.21601
chr10	133742464	cg04323925	0.2159
chr20	19233918	cg03045011	0.21574
chr2	68618350	cg13388635	-0.21566
chr1	115293662	cg03050884	0.21564
chr8	38832335	cg04771100	-0.21554
chr20	16456242	cg19090398	-0.21551
chr1	67600835	cg03340356	-0.21549
chr19	41152430	cg06285655	-0.21548
chr7	4652671	cg16714154	-0.21547
chr12	9486542	cg27272210	-0.21526
chr2	207347170	cg17634927	-0.2152
chr14	23245613	cg18224348	-0.21502
chr6	143386398	cg00034338	-0.21497
chr21	40569193	cg01365531	0.21496
chr13	50772687	cg01218012	-0.21493
chr10	104479373	cg07544899	-0.21487
chr20	25522499	cg01968850	-0.21464
chr14	89951777	cg19804470	-0.21453
chr2	28584004	cg07670251	-0.21453
chr5	140552369	cg03780733	0.21453
chr16	12968251	cg09756671	0.21451
chr18	9782637	cg08986203	-0.2145
chr12	26426232	cg10931366	0.21446
chr11	64504642	cg03744604	-0.21431
chr2	25097091	cg15020926	0.21428
chr9	100199930	cg04295786	-0.21416
chr6	100896803	cg01978237	0.21411
chr7	112064031	cg20891917	-0.21407
chr15	51850888	cg02664515	-0.21407
chr4	8249430	cg25840318	-0.21405
chr5	140479785	cg13348653	-0.21385
chr2	20280676	cg08021348	0.21375
chr6	79199705	cg04121562	-0.21348
chr6	32407838	cg19248557	-0.21348
chr22	36393760	cg20376432	0.21345
chr4	73430160	cg07974833	0.21344
chr6	149320810	cg21223135	-0.21342
chr11	3147872	cg17310897	0.21312
chr8	61803932	cg27164813	-0.21309
chr15	75192170	cg02476987	-0.2129
chr22	50753068	cg20435485	-0.21285
chr3	193332411	cg22932012	0.2128
chr1	109439213	cg22226592	0.2128
chr3	152121157	cg25342059	-0.2128
chr17	49295249	cg25670376	0.2127
chr6	106041074	cg23316191	0.21246
chr1	21416170	cg08752986	-0.2123
chr3	177334411	cg06321447	0.21228
chr1	87595276	cg23492309	-0.21206
chr17	44124560	cg23519755	-0.21203
chr9	137669736	cg07553758	0.21201
chr20	11946703	cg17803840	0.21191
chr5	73939283	cg23361127	-0.21189
chr18	501513	cg21067023	0.21177
chr11	43709197	cg10784983	-0.21171
chr2	99439533	cg19043574	0.21157
chr5	115919710	cg24095540	0.21157
chr5	140207488	cg09820378	0.21157
chr17	79882042	cg07824483	-0.21152
chr14	95998494	cg20162239	-0.2114
chr11	26355628	cg23772122	-0.21121
chr10	97200987	cg25421530	0.21101
chr4	185317998	cg13781761	0.21095
chr18	42576430	cg12249572	0.21076
chr2	2702574	cg05920553	0.21075
chr4	111009988	cg15913312	0.2102
chr17	71396229	cg26463969	0.20972
chr2	196661201	cg03865834	-0.20972
chr20	51678859	cg11527946	0.20969
chr15	71554492	cg03832737	-0.20957
chrX	148714613	cg07053481	0.20927
chr3	193137114	cg13920491	-0.20926
chr7	41046414	cg21769463	-0.20909
chr7	96133088	cg14013377	0.2089
chr22	46276678	cg23858410	0.2088
chr6	6894084	cg25676166	0.20857
chr3	184038723	cg19251857	-0.20857
chr11	34191472	cg17474383	0.20849
chr1	9744265	cg16417977	-0.20841
chr11	103930844	cg02175321	-0.20838
chr12	30354611	cg06634914	0.20827
chr8	129254685	cg00102042	0.20801
chr16	46944903	cg12573221	0.20795
chr7	76056555	cg01356147	0.20768
chr2	13665284	cg18695152	0.20761
chr1	232607133	cg21500104	0.20744
chr18	46369106	cg02736583	-0.20738
chr17	30675814	cg15005345	0.20733
chr1	5708649	cg13989614	0.20723
chr2	69201798	cg20475718	-0.20721
chr13	45947466	cg26941178	0.20706
chr9	80531586	cg10227617	0.20706
chr1	204109612	cg15473860	0.20704
chr6	113913951	cg20549659	0.20691
chr13	61603123	cg13536100	0.20675
chr9	139434133	cg00151661	-0.20667
chr2	202022618	cg16040230	-0.20662
chr6	158013516	cg10990324	0.20654
chr1	156258991	cg11734019	-0.20639
chr1	221130763	cg25956820	0.20619
chr8	26325274	cg12209958	0.20609
chr20	46338238	cg09404571	0.20604
chr16	10777077	cg21764456	-0.20604
chr2	149039973	cg05841636	-0.20602
chr12	94468759	cg06934038	-0.20595
chr1	8343271	cg13089904	-0.20583
chr1	17528238	cg19414383	0.20581
chr1	1565541	cg00297832	0.2057
chr18	52284049	cg18871437	0.2056
chr10	28035894	cg07964848	-0.2056
chr2	20795912	cg10149296	0.2055
chr19	21264896	cg01483656	0.2054
chr17	76291008	cg04097923	-0.20498
chr3	142663294	cg01228271	-0.20492
chr5	122614190	cg16588056	-0.20482
chr2	43267816	cg21241410	-0.20477
chr15	71099856	cg01381839	0.20462
chr1	1367306	cg19071098	0.20459
chr2	242702749	cg19040077	0.20454
chr10	5571190	cg23830100	-0.20393
chr4	48982066	cg13177923	0.20385
chr21	45199094	cg09468832	-0.20362
chr18	45428160	cg27630863	-0.2036
chr1	198174503	cg19312427	-0.20356
chr6	21768316	cg06565379	0.20343
chr2	160644906	cg20240944	0.20338
chr7	104604511	cg25968394	-0.20325
chr4	41540115	cg22204103	-0.20324
chr4	108749432	cg04297507	-0.2032
chr8	144885540	cg08214693	-0.20304
chr17	36718549	cg20090283	-0.20301
chr15	31565441	cg10630419	0.20274
chr14	94864204	cg19109461	-0.20272
chr13	66713559	cg22311344	-0.20253
chr6	117488887	cg19640553	-0.20241
chr8	38832267	cg27258399	-0.20235
chr6	90998241	cg16571137	-0.20217
chr20	1889974	cg09817951	-0.20161
chr7	19150047	cg21196849	0.20158
chr19	58715677	cg19416570	-0.20151
chr9	128352592	cg07826657	0.20145
chr4	39653627	cg02014762	0.20136
chr11	48072560	cg02133150	0.20134
chr1	147193969	cg04315688	-0.20129
chr12	52652462	cg15074033	0.20127
chr1	33191557	cg07949895	0.20117
chr2	239438342	cg02419849	-0.2011
chr1	91182777	cg18322569	-0.20098
chr5	10595660	cg04304338	0.20096
chr8	17933360	cg01110935	0.20092
chr5	77845045	cg08672140	0.20082
chr15	66584299	cg13384501	0.2007
chr3	137867590	cg16516171	-0.20062
chr4	15684672	cg04408998	0.20042
chr17	57500591	cg06391558	-0.20039
chr11	78884803	cg25198661	0.20033
chr6	167635072	cg24463509	0.20024
chr1	97026071	cg15512289	0.20015
chr20	48892664	cg21413109	0.20011
chr8	128755294	cg11610703	-0.20007
chr12	109635436	cg19656469	0.19984
chr2	113015451	cg02341139	-0.19981
chr17	76170799	cg20740903	-0.19957
chr20	39312462	cg26585091	0.19949
chr3	193721980	cg00166981	-0.19919
chr20	2202770	cg14214937	-0.19918
chr6	149772150	cg17478979	-0.19905
chr7	1121738	cg23519637	-0.19896
chr11	17005117	cg17009679	0.19884
chr4	170897498	cg03116035	-0.19868
chr3	16875644	cg27609378	0.19866
chr13	103940723	cg12299931	-0.19856
chr8	70982039	cg07860213	0.19844
chr12	95800378	cg02336864	-0.19826
chr18	77193581	cg12524531	-0.19816
chr2	149643009	cg12546474	0.19809
chr1	227748712	cg14789818	0.19796
chr15	44021199	cg22625773	0.1979
chr19	35970213	cg02120497	0.19782
chr8	2034367	cg07248162	0.19759
chr1	171179875	cg05822335	-0.19752
chr3	168794896	cg23976846	0.1975
chr7	107581077	cg05433426	0.19745
chr6	148127618	cg17021057	-0.19745
chr9	91976972	cg13676816	0.19738
chr16	11677135	cg22716084	-0.19736
chr11	8863655	cg21860097	-0.19733
chr19	39348339	cg03518311	-0.19726
chr17	26961786	cg04933325	-0.1972
chr2	219187374	cg22712983	-0.19719
chr5	140579470	cg05852276	0.19713
chr7	128692716	cg02193925	0.19711
chr16	1814418	cg00422714	-0.19708
chr1	214601486	cg13033202	-0.1969
chr17	55884705	cg24366797	0.19681
chr4	79231477	cg16289848	0.19681
chr5	140501277	cg27173275	0.19669
chr1	220658628	cg26580128	-0.19661
chr11	35158283	cg14045860	-0.19661
chr16	70734236	cg10563063	0.19656
chr16	78913085	cg03660162	0.19634
chr2	161189122	cg25120849	0.19614
chr11	75482823	cg05488465	-0.19603
chr4	108749402	cg08028335	-0.19594
chr12	19389751	cg25720264	0.19591
chr1	1483130	cg07381470	0.19578
chr5	179461659	cg24308079	0.19541
chr6	34563243	cg10519906	-0.19521
chr19	8033897	cg11763417	0.19508
chr10	114847512	cg17535559	0.19495
chr17	75114818	cg14519320	-0.19494
chr17	66283994	cg23406407	0.19476
chr1	1050210	cg27302190	0.19472
chr18	6835382	cg00402547	-0.19463
chrX	73438372	cg07195705	0.19456
chr17	70609699	cg01379344	-0.19456
chr3	95911909	cg04140556	-0.19446
chr9	114800463	cg06624369	0.19446
chr2	23879459	cg04725836	0.19426
chr11	119478717	cg21061317	0.19414
chr11	129569608	cg14649096	0.19407
chr16	290115	cg01959774	0.19398
chr5	67520858	cg08695652	0.19396
chr3	36919948	cg00867816	-0.1939
chr1	94186556	cg22599254	0.19377
chr1	216779666	cg21860785	-0.19364
chr5	64254106	cg06424232	-0.19363
chr8	48435032	cg02062355	-0.19318
chr14	65230287	cg13688202	-0.1931
chr12	50336664	cg27014598	0.19308
chr7	139002942	cg27112429	-0.19306
chr14	95717116	cg22116640	0.19287
chr2	65460005	cg04617267	-0.1928
chr1	162826115	cg04851348	-0.19275
chr2	224751989	cg23363263	-0.19267
chr10	116585424	cg18325866	0.19261
chr19	22804394	cg10197964	0.1924
chr14	24780716	cg25448523	0.19207
chr10	79586063	cg12092181	0.19201
chr6	6885899	cg21384961	-0.19197
chr6	53678184	cg25637360	0.19196
chr14	94297422	cg17052599	-0.1919
chr2	26401598	cg04902443	0.19185
chr1	205905200	cg15063808	-0.19184
chr6	7427274	cg02162745	-0.19178
chr1	156261351	cg08469215	-0.19171
chr11	12833710	cg15573664	0.19167
chr10	79743700	cg02586876	-0.19159
chr10	27947957	cg07275437	-0.19156
chr16	16048745	cg21785712	0.19085
chr7	135366309	cg23063666	-0.19079
chr20	33509576	cg09632011	-0.19075
chr14	105779952	cg16162970	-0.19062
chr11	13011918	cg03310127	0.1906
chr5	148440287	cg21299980	0.19051
chr19	58869424	cg11278260	0.19041
chr9	117003237	cg17623923	-0.1902
chr14	99729088	cg14841828	-0.19017
chr8	59507393	cg13763047	-0.19011
chr2	181588632	cg10666167	0.19002
chr13	36662493	cg27466619	0.18996
chr2	11636201	cg09759637	-0.18981
chr9	109645569	cg17246436	0.18979
chr12	100532162	cg02927448	0.18976
chr2	46453098	cg05537706	-0.18956
chr10	70727216	cg02734172	0.18956
chr14	24562064	cg10264529	-0.18944
chr2	240147161	cg11097064	-0.18935
chr5	58652602	cg26485878	0.18931
chr11	627175	cg25774643	0.18925
chr17	50374797	cg21473282	-0.18915
chr8	141552312	cg12156363	0.18914
chr10	34915830	cg20120614	-0.18913
chr13	43155081	cg06572103	0.18911
chr22	38909190	cg07644696	0.18907
chr11	57125481	cg09416464	0.18895
chr1	52206444	cg12503224	-0.18891
chr16	68150571	cg20843513	0.18881
chr2	113828704	cg05471900	-0.1888
chr9	19104008	cg13860981	-0.18862
chr10	11682351	cg07245057	0.1886
chr17	28177374	cg03089177	-0.18844
chr2	45240563	cg18623980	0.18839
chr1	19665131	cg09356672	-0.18833
chr17	32992623	cg06494185	0.18806
chr16	55542709	cg01998785	-0.1878
chr19	49619928	cg06320712	0.18776
chr8	37555577	cg08458733	0.18761
chr1	76547234	cg25312440	0.18755
chr10	66125478	cg23531130	-0.18748
chr17	52976768	cg00963862	0.18743
chr8	129419105	cg16307863	0.18742
chr7	116084320	cg08902637	0.18729
chr18	60417495	cg04155879	0.18725
chr4	38689910	cg00035889	0.18715
chr9	137426436	cg14335159	0.18683
chr2	225266876	cg01833675	0.18681
chr8	7693745	cg06737411	0.1868
chr3	129693370	cg18862481	0.18677
chr3	151613372	cg01044025	0.1867
chr1	224363575	cg17239057	0.18639
chr8	37740548	cg12130067	-0.18637
chr6	3502405	cg16546905	-0.18629
chr9	140314220	cg14095044	-0.18623
chr22	23164264	cg22797479	-0.18577
chr2	42175341	cg18011517	0.18573
chr2	166670253	cg22672697	0.1856
chr7	4871879	cg18467790	0.18549
chr5	159787372	cg15236783	0.18544
chr1	42273306	cg11850861	0.18522
chr7	6418440	cg24480515	0.18508
chr4	185768357	cg14510383	0.18502
chr10	74414479	cg06563472	0.18494
chr15	56689126	cg10450305	-0.18486
chr8	17207717	cg03911619	0.18452
chr16	28161100	cg03307560	-0.18448
chr20	1919852	cg25458147	-0.1843
chr17	57053	cg26536949	-0.18423
chr17	27740086	cg00497607	0.18419
chr18	28623874	cg14534277	0.18406
chr15	92696768	cg22931083	0.18404
chr6	3025064	cg07377178	-0.1838
chr12	69892192	cg06210576	0.18379
chr3	150593597	cg20537795	0.18366
chr2	151768348	cg07201475	0.1836
chr3	53085910	cg11375938	0.18359
chr3	150456069	cg23214895	-0.18354
chr6	44788336	cg25181997	-0.18331
chr1	66815977	cg08891882	-0.18328
chr17	9253334	cg10168966	0.18312
chr11	101878368	cg08036381	-0.183
chr12	106663864	cg26078475	0.18296
chr6	136915088	cg07474842	0.18294
chr4	27005430	cg14394126	-0.1828
chr9	126693284	cg23721082	0.18278
chr3	194034055	cg00490976	-0.18276
chr8	119027458	cg27510725	-0.18261
chr2	219287301	cg07480301	-0.18258
chr12	4225603	cg16180328	0.18256
chr8	134263111	cg08564625	0.1823
chr15	51604503	cg05492904	0.18221
chr1	110581286	cg15587324	0.18206
chr11	10627849	cg05382956	-0.18199
chr5	149907837	cg12557254	-0.18196
chr17	152089	cg04897931	0.18171
chr2	99465720	cg16238540	0.18165
chr5	68826794	cg23249562	-0.18154
chr20	55629539	cg12139931	0.1815
chr9	21832669	cg25709906	-0.18149
chr11	57790918	cg01890712	0.18142
chr3	64189256	cg00725333	0.18135
chr12	120548863	cg14945214	0.18128
chr16	33458785	cg18772155	-0.18126
chr6	8137939	cg10738858	-0.18125
chr1	44703750	cg20634514	-0.18107
chr10	13812165	cg09923296	-0.18106
chr6	133051865	cg09324745	-0.18102
chr8	124323313	cg02881690	-0.1809
chr11	86662968	cg06659209	-0.18081
chr5	167180933	cg25814236	0.18076
chr7	97361252	cg17437939	-0.18066
chr3	153942360	cg18447538	0.18056
chr16	4714794	cg01156249	0.18055
chr9	129829146	cg14306650	-0.18047
chr7	25003165	cg01783309	0.18044
chr5	149821291	cg16549809	0.18037
chr6	116118279	cg12269138	-0.18036
chr10	90995297	cg09797463	0.18013
chr12	53443556	cg06149155	-0.18008
chr14	103494686	cg12721857	0.18005
chr7	157058099	cg15898267	-0.18004
chr5	10607652	cg15259746	0.17988
chr5	50260240	cg12836280	-0.17986
chr18	72187462	cg18046122	0.17983
chrX	14903534	cg08721018	0.17981
chr3	60596554	cg21009562	0.17942
chr7	128467688	cg22584435	0.17929
chr8	67467992	cg03656863	-0.1792
chr6	136908630	cg01792203	0.17908
chr2	161188335	cg05135521	0.17903
chr1	119548852	cg09232478	-0.17895
chr7	1140094	cg21255128	0.17894
chr11	12958850	cg04978138	0.17892
chr1	201248640	cg23525680	-0.17891
chr7	111797383	cg24045348	0.17884
chr16	70597895	cg17529210	-0.17873
chr11	78132162	cg15046793	-0.1787
chr12	26984174	cg03012319	-0.17864
chr21	47882140	cg09229106	-0.17864
chr17	35241844	cg06679334	-0.17849
chr8	117771846	cg26065318	-0.17844
chr11	122876701	cg06575847	-0.17824
chr20	45608040	cg06433693	0.17819
chr6	52257884	cg24515352	0.17813
chr14	74296935	cg12583320	-0.17807
chr11	110668370	cg24474738	-0.17794
chr6	170099238	cg13640297	-0.17792
chr10	72084636	cg07083272	-0.17791
chr2	102772623	cg11543559	-0.17789
chr1	45804730	cg10384264	0.17785
chr3	58614496	cg07818401	0.17759
chr10	72016196	cg03023935	0.17758
chr2	153394031	cg12862395	0.1775
chr16	55534162	cg10662345	0.17746
chr5	130978176	cg01989133	0.17745
chr15	93524632	cg04350772	0.17735
chr4	1167369	cg12407867	-0.17725
chr3	193775686	cg00942552	-0.17725
chr20	16456216	cg17413035	-0.17714
chr16	67897346	cg09869811	-0.17704
chr11	80153592	cg03917481	-0.177
chr7	2802554	cg12444411	-0.17685
chr19	39260954	cg17759274	-0.17683
chr5	177826560	cg17267532	0.17683
chr19	21265421	cg09352518	0.17677
chr1	85696298	cg14435871	0.17674
chr11	8567667	cg14082796	-0.17672
chr19	45189438	cg10052860	0.1767
chr18	9514326	cg12211577	-0.17657
chr2	28497669	cg05057534	-0.17653
chr22	29765675	cg06104132	-0.17641
chr18	11964049	cg18775118	-0.17634
chr11	101977772	cg21137073	-0.17633
chr12	93367516	cg25082943	-0.17612
chr9	132758085	cg03064693	-0.17603
chr2	12054820	cg14915180	-0.17593
chr6	31692152	cg17731470	-0.17581
chr6	148778730	cg10332651	-0.17578
chr15	81285343	cg23397168	0.17566
chr1	153224680	cg02632109	0.17553
chr1	178244359	cg03718662	0.17552
chr5	132709224	cg23060171	0.17542
chr14	95913857	cg13858223	0.17538
chr22	50727688	cg01479581	-0.17521
chr10	71028446	cg15127607	-0.1752
chr15	63633327	cg03508679	0.17512
chr9	79634539	cg20549165	-0.17512
chr8	29086832	cg06238667	0.17485
chr1	207490952	cg22687766	0.17468
chr10	90282719	cg09721144	-0.17465
chr1	19926850	cg01534871	0.17464
chr17	78800774	cg16638092	-0.17455
chr2	58325590	cg02826966	0.17452
chr1	36885155	cg23568183	0.17448
chr1	68220464	cg00463399	-0.17444
chr11	65141519	cg13569765	-0.17437
chr7	26590385	cg21781195	0.17436
chr10	112622757	cg13783174	-0.17433
chr11	503628	cg09731767	-0.17423
chr12	12774513	cg00943065	0.17417
chr21	42592520	cg07374077	-0.17386
chr5	71329680	cg07814541	-0.17386
chr12	96383844	cg02443173	-0.17384
chr13	42120657	cg09244312	0.1737
chrX	12632788	cg09451081	0.1736
chr4	159718094	cg04377139	-0.17353
chr12	90163145	cg03618113	0.1735
chr11	19736648	cg05812089	-0.17335
chr18	24322790	cg11248361	0.17323
chr7	6440601	cg20947553	0.17322
chr2	107131991	cg17411180	-0.17314
chr5	88175870	cg15267384	0.17311
chr5	173356451	cg08361872	0.17306
chr1	208309060	cg14645628	-0.17302
chr11	43388740	cg17768502	0.17292
chr1	236102846	cg02685022	-0.17286
chr9	79634544	cg13369611	-0.17277
chr11	63655087	cg03202732	0.17249
chrX	12995592	cg17835180	0.17235
chr12	113662039	cg27028557	0.1723
chr12	115132905	cg26471674	0.17205
chr15	91094168	cg24147779	0.17202
chr17	4691376	cg15589042	0.17187
chr12	53320236	cg00523322	-0.17175
chr9	38171585	cg23455843	-0.17171
chr2	208635637	cg05365735	-0.1717
chr13	22111377	cg20179730	0.17159
chr22	28152031	cg20703600	-0.17154
chr17	21105549	cg21889322	-0.1714
chr20	61276134	cg03722506	-0.17139
chr12	115095025	cg22830507	-0.17114
chr15	92504622	cg06008960	0.1711
chr1	150523808	cg18616702	-0.17109
chr4	141037812	cg11953335	-0.17109
chr18	6211045	cg15444997	0.17087
chr12	8015903	cg12970757	0.17087
chr9	134777001	cg06190555	-0.17058
chr2	240197864	cg04698521	0.17054
chr10	122830202	cg21317792	-0.17052
chr1	110306642	cg03956353	0.1705
chr10	88374955	cg01993946	-0.17038
chr1	46471562	cg04526449	-0.17036
chr5	140571170	cg03265956	0.17031
chr2	86587839	cg08864491	0.17013
chr14	64520322	cg00356134	0.17013
chr2	178270267	cg07325407	0.17013
chr11	128647107	cg00344445	-0.17012
chr5	134646487	cg12378834	-0.17007
chr14	75614186	cg12149606	0.16991
chr12	1609463	cg24951335	0.16986
chr7	77095852	cg14188519	-0.16976
chr13	112722719	cg19802138	-0.16969
chr1	11218618	cg08433465	0.16959
chr21	45304754	cg05257483	0.16953
chr12	123577003	cg22594773	0.1695
chr11	129899320	cg13250953	-0.16947
chr12	48118973	cg15727320	-0.16943
chr21	38729168	cg11624254	0.16924
chr10	104498430	cg04774043	0.16921
chr1	82170123	cg17622040	0.16921
chr2	225792563	cg14794374	0.1692
chr4	1678562	cg12551479	-0.16912
chr14	102172296	cg12060499	0.1691
chr19	6721855	cg04547181	-0.16903
chr19	13209981	cg09761040	0.16901
chr14	30406560	cg17791020	-0.16895
chr16	9051285	cg11939556	0.16881
chr2	71292691	cg07711889	-0.16877
chr17	40175841	cg26535158	-0.16875
chr1	64982750	cg01661457	-0.16867
chr10	30783534	cg21705152	-0.16862
chr2	8231424	cg24714910	0.16862
chr6	38127734	cg19582538	-0.16856
chr3	23590052	cg04580068	0.16839
chr16	3082364	cg03538236	-0.16839
chr19	17439877	cg24192660	0.16838
chr6	74165863	cg00198525	-0.16837
chr7	156403683	cg13259703	0.16835
chr10	90152007	cg01307228	0.16829
chr10	70808037	cg03295596	-0.16815
chr3	125363375	cg09629679	0.16812
chr17	8321431	cg03574519	0.1681
chr1	204482706	cg10661893	0.16768
chr15	38940435	cg09086879	-0.16767
chr17	6830903	cg25200296	-0.16757
chr2	26401878	cg26314531	0.16756
chr18	12033090	cg26357905	-0.16755
chr6	126589299	cg06812216	-0.16727
chr1	1478170	cg11964810	0.16721
chr16	88949579	cg25748116	-0.16716
chr3	128903787	cg02658964	-0.16715
chr17	40259828	cg00647820	0.16715
chr1	55682652	cg17004733	0.16714
chr20	9489749	cg21117734	0.16712
chr11	128211204	cg17864015	0.16707
chr2	148447443	cg16571820	-0.16704
chr5	142186665	cg08073300	-0.16689
chr17	80540329	cg00858078	0.16688
chr12	95800364	cg18516050	-0.16685
chr22	50736855	cg00322201	-0.16685
chr4	108929991	cg13596487	-0.16677
chr7	7314607	cg22296599	-0.16674
chr3	31267423	cg18275440	-0.16666
chr1	37947276	cg07813495	-0.16662
chr5	142563177	cg17140497	-0.16659
chr18	61405160	cg17676191	-0.16648
chr20	10410150	cg11418620	0.16646
chr9	133970508	cg00685038	0.16615
chr5	177916440	cg17429282	0.16606
chr4	38112905	cg14486319	0.16605
chr10	102849349	cg00850193	-0.166
chr6	53187374	cg09387914	0.16598
chr2	192477648	cg06499135	0.16596
chr2	69429528	cg26912363	0.16594
chr16	84010589	cg18449781	0.16587
chr2	73902031	cg20736849	0.16579
chr3	99615019	cg26273312	0.16575
chr6	138608394	cg18296495	-0.16563
chr7	111493566	cg02401247	-0.16554
chr2	20366443	cg18014547	0.16551
chr11	111169251	cg21250150	-0.16543
chr22	40403980	cg13407196	-0.16539
chr2	74727010	cg04255230	-0.16535
chr5	177539937	cg20559537	-0.1653
chr5	136478693	cg06438559	0.16529
chr10	64414074	cg10194325	-0.16529
chrX	69480260	cg11204625	-0.16513
chr10	52795341	cg07902051	0.16508
chr22	37624908	cg10933082	-0.16497
chrX	55781371	cg02294651	-0.16494
chr11	3147966	cg03497059	0.16492
chr5	40414035	cg20067200	-0.16489
chr15	75084251	cg12592723	0.16487
chr15	96868857	cg17826834	-0.16487
chr9	90449512	cg27226427	0.16474
chr1	184377346	cg08203845	0.16473
chr1	169479291	cg04552572	0.16453
chr16	2108342	cg01811695	0.16452
chr11	12031266	cg04986504	-0.16446
chr12	45736875	cg25162927	-0.16445
chr6	160409942	cg12754982	-0.16431
chr4	128917164	cg03090145	-0.16428
chr2	136993321	cg08303418	-0.16428
chr1	152881930	cg21419383	0.16405
chr7	116511339	cg07485754	0.16402
chr6	25166749	cg12144776	-0.16401
chr5	137708501	cg17341514	-0.164
chr22	30153535	cg26696188	-0.16389
chr8	30241119	cg26122129	-0.16385
chr12	54448729	cg03146625	0.16379
chr3	153942348	cg03816583	0.16378
chr14	91763798	cg16940062	0.16368
chr19	4968162	cg21078344	-0.16361
chr15	78611660	cg00629028	-0.16357
chr16	53986840	cg02265089	0.1635
chr5	57014231	cg23490325	0.1635
chr11	8385712	cg12165551	-0.16329
chr7	2136919	cg02365539	0.16327
chr8	131457214	cg11275536	0.1632
chr3	65923039	cg00248115	0.1632
chr9	102590743	cg12190044	0.163
chr19	43857861	cg14101398	0.16287
chr12	1609537	cg15027294	0.16282
chr11	69624091	cg27289406	-0.16281
chr9	89140327	cg02351145	-0.16274
chr10	30022522	cg15892661	0.16258
chr6	36491944	cg08893963	-0.16246
chr7	150526677	cg16923174	0.16244
chr2	38646059	cg16160118	-0.16224
chr5	149328774	cg26739934	-0.16221
chr9	118907170	cg20591060	0.16211
chr2	233216865	cg19183395	-0.16207
chr8	144896183	cg02850815	0.16202
chr6	292329	cg18110333	0.16195
chr4	86850121	cg00670561	0.1619
chr3	174155855	cg06160853	0.16183
chr17	32640005	cg09062337	0.16183
chr11	61159442	cg17026391	0.1617
chr2	61437605	cg00460471	0.16167
chr1	147790458	cg25200152	0.16164
chr11	11860337	cg14892359	-0.16162
chr2	113991892	cg20944544	-0.1615
chr2	71451310	cg06241044	0.16149
chr22	19547305	cg06366611	-0.16141
chr7	100181409	cg22007578	-0.1614
chr1	51442318	cg21140898	-0.16136
chr16	23280862	cg17886257	0.16134
chr8	59146587	cg10141863	0.16133
chr14	69149287	cg14901926	-0.16129
chr3	184355056	cg00100722	0.16129
chr11	120094036	cg06275503	-0.1611
chr5	95305822	cg12089307	0.16102
chr11	77971428	cg13922269	0.16097
chr20	23138580	cg13564162	-0.16095
chr1	149145082	cg16661522	0.16089
chr13	20987145	cg16671238	0.16089
chr12	109885015	cg24961970	-0.16074
chr8	143430202	cg14778691	-0.16054
chr14	24745117	cg16714237	-0.16051
chr1	8517952	cg11016910	0.1605
chr9	140587892	cg03253150	0.16049
chr3	52235959	cg13241645	0.16041
chr19	33938817	cg01625851	0.16038
chr5	75747206	cg20413731	0.15998
chr20	33170983	cg26575609	-0.15994
chr17	25596421	cg13552988	0.15991
chr1	1008091	cg27222785	-0.15961
chr5	174153318	cg06013117	0.15935
chr22	45912278	cg11641809	0.15923
chr16	79203277	cg20368294	0.15921
chr1	174761118	cg12530192	-0.15919
chr9	101010744	cg08317046	-0.15911
chr10	52134715	cg00168459	-0.159
chr9	111809591	cg08527343	0.15897
chr1	8557499	cg19564590	0.15896
chr8	10671903	cg16988280	0.15893
chr12	32331838	cg10801909	-0.1588
chr6	7611002	cg21147708	-0.15877
chr2	28903667	cg15195508	-0.15871
chr3	197250926	cg14471943	0.15868
chr7	44704771	cg26720382	0.1586
chrX	9738971	cg21454763	-0.15859
chr14	71228217	cg14701887	0.15858
chr7	74106815	cg11648875	0.15845
chr2	131004133	cg08771722	-0.15838
chr13	113987030	cg14678744	0.15836
chr17	74641275	cg00898480	-0.15835
chr20	30315607	cg06215192	-0.15819
chr13	43385958	cg01189934	0.15819
chr12	57588219	cg07124859	0.15819
chr4	2038352	cg17095315	-0.15813
chr6	2868941	cg23848283	-0.15803
chr17	27495633	cg03621633	0.15797
chr3	111456713	cg22860978	-0.15789
chr1	51127561	cg07174182	-0.15789
chr1	65400113	cg11424213	-0.15787
chr6	148726218	cg00523379	0.15785
chr3	194979701	cg16995865	0.15782
chr5	179195667	cg24114251	0.15775
chr22	18456921	cg27247116	0.15772
chr16	78573171	cg27147846	0.15764
chr2	25392556	cg19241807	0.15748
chr7	135484659	cg02377101	0.15745
chr4	48686690	cg16517645	-0.15736
chr1	145698085	cg20057076	0.15734
chr7	157624958	cg20717798	-0.15731
chr12	104610544	cg26547124	-0.15721
chr2	232155178	cg06771950	-0.15714
chr7	96132850	cg21077049	0.15708
chr1	50513749	cg02623400	-0.15704
chr7	6631231	cg24527044	-0.15704
chr2	186525540	cg05215130	0.15699
chr17	70073623	cg16586056	-0.15693
chr8	8870185	cg20165746	-0.15692
chr2	187874627	cg14884491	0.15691
chr8	32554756	cg18823710	-0.15682
chr4	124281050	cg26161997	0.15679
chr19	39256979	cg11574645	-0.15677
chr15	58816619	cg08983517	0.15676
chr14	89001592	cg11303536	0.15673
chr13	41362322	cg05565668	0.15663
chr10	106064494	cg13071553	-0.15661
chr19	19639594	cg06167563	-0.1566
chr10	102101046	cg15022173	-0.15646
chr2	161245570	cg13403141	0.15624
chrX	28938361	cg01137368	-0.15623
chr1	78548259	cg04361710	-0.1562
chr1	221055665	cg04436994	-0.15596
chr7	26393419	cg16195153	0.15591
chr14	102274930	cg27083633	0.1559
chr8	111214984	cg02173067	0.15584
chr6	20689061	cg20488123	0.15581
chr3	14575430	cg14451803	-0.15579
chr6	109787092	cg16158396	-0.15575
chr6	42320651	cg22400478	-0.15575
chr11	77121864	cg14630206	0.15568
chr12	49673654	cg18882597	-0.15563
chr9	14746374	cg10852965	0.15559
chr3	129335695	cg09668964	0.15558
chr1	85362120	cg10585586	-0.15555
chr7	143102471	cg21019085	0.15551
chr7	157090146	cg04088945	-0.15549
chr17	48987739	cg23590856	-0.15533
chr6	22303797	cg23917901	0.15524
chr14	65673250	cg26198959	-0.15521
chr3	62685953	cg10545235	-0.1551
chr3	54932887	cg22866411	-0.15488
chr17	33825172	cg07895132	0.15477
chr10	97115496	cg05084776	-0.15474
chr9	135813187	cg00362439	-0.15473
chr18	9782387	cg03123855	-0.15472
chr3	52209375	cg20400194	0.15472
chr6	30652282	cg05098566	-0.15465
chr7	75683663	cg11182146	-0.15464
chr1	203489725	cg19823512	-0.15453
chr3	97677056	cg12893373	0.15451
chr3	151911602	cg18503195	-0.15451
chr14	56313920	cg01612824	0.15447
chr20	23113340	cg00797407	-0.15445
chr5	143473341	cg26472326	0.15442
chr6	37425031	cg14422240	-0.15441
chr7	1997329	cg24341254	-0.15436
chr18	34119957	cg23904453	0.15434
chrX	70598858	cg12892117	0.15433
chr10	77136905	cg02723343	0.1543
chr5	68303028	cg26242514	-0.15429
chr12	105762995	cg14279760	-0.15423
chr5	126148119	cg08789079	-0.15411
chr11	3915295	cg07119232	0.15403
chr22	20019695	cg00390484	-0.15401
chr3	27799750	cg10246400	0.15382
chr2	43710387	cg13429093	0.15382
chr2	239140190	cg13530938	0.1538
chr3	182981632	cg12469778	0.15375
chr9	132652889	cg13399952	-0.15372
chr16	19715928	cg08793487	0.15371
chr16	77364363	cg10006535	0.1537
chr7	151553868	cg00491428	0.15363
chr6	31088352	cg24735489	0.15362
chr2	122402890	cg22346073	0.15362
chr15	57753959	cg19951437	0.15358
chr11	108370607	cg01853079	-0.15344
chr6	31734192	cg13187827	-0.15341
chr12	120565429	cg10643588	0.15332
chr6	168736878	cg11680176	-0.15312
chr1	42277284	cg04497870	0.15309
chr2	69428235	cg16190888	-0.15307
chr5	140725147	cg01561869	0.15304
chr4	151644374	cg14645605	-0.153
chr8	67004538	cg04725636	-0.15294
chr15	93442219	cg06572974	-0.1529
chr1	236043760	cg13467428	0.15281
chr2	12443655	cg07748582	-0.15274
chr17	16190098	cg13876325	0.15269
chr1	32787489	cg18857467	-0.15253
chr14	104171695	cg27170268	0.15252
chr11	16911955	cg27411072	0.15251
chr22	22290866	cg01800253	-0.15239
chr7	6323913	cg07827395	0.15231
chr21	45199722	cg01709021	-0.15229
chr17	54871406	cg05971199	-0.15228
chr5	77253544	cg20959460	-0.15218
chr11	63259326	cg00489394	-0.15217
chr1	52132416	cg01187055	-0.15217
chr14	71803460	cg11809802	-0.15216
chr10	32627475	cg08046469	-0.152
chr2	172945274	cg08402365	0.15195
chr7	151464848	cg06918623	-0.15191
chr1	159859638	cg04954249	-0.15186
chr3	71752026	cg09429735	0.15183
chr2	14591670	cg17006797	-0.1517
chr1	94167775	cg27148368	-0.15166
chr21	40467185	cg20833901	0.15153
chr8	61968648	cg08420201	0.15149
chr4	8035773	cg11469306	0.15136
chr17	40125660	cg13917614	0.15123
chr14	22954575	cg00940972	0.15113
chr5	158643122	cg07223007	-0.1511
chr10	72626485	cg20659547	0.15109
chr1	94118054	cg22514229	-0.15108
chr6	149778058	cg03813151	0.15099
chr4	36258130	cg24570371	0.15098
chr19	10666337	cg14192764	-0.15094
chr3	195682595	cg15270235	-0.1509
chr16	14465180	cg09511768	0.15089
chr2	28668002	cg13416919	0.15087
chr4	37719393	cg20153274	-0.15083
chr12	27174428	cg12621279	-0.15083
chr7	37715529	cg23404319	0.15083
chr17	33391738	cg15690822	0.1508
chr12	90234041	cg02352252	0.15068
chr17	58309224	cg26869211	-0.15066
chr6	136607722	cg08115149	0.15062
chr5	156886147	cg11888085	0.1506
chr2	177189676	cg26326264	0.1506
chr11	34448491	cg17681474	0.15059
chr2	43411533	cg21931317	-0.15053
chr1	1602481	cg19382808	-0.15051
chr7	36256016	cg22450197	0.15047
chr3	170907373	cg16275238	-0.15045
chr6	33235658	cg25491601	-0.15042
chr17	75180760	cg03290827	0.1504
chr8	99625311	cg15462959	0.15032
chr1	220543397	cg06213763	0.15029
chr6	168257835	cg00686132	-0.15028
chr2	197002226	cg22907426	0.15026
chr12	121100923	cg17677968	0.15019
chr19	34842652	cg20073327	0.15014
chr12	27025721	cg24684972	-0.15012
chr2	149933673	cg27310647	-0.1499
chr2	47714346	cg15946524	-0.14988
chr7	90255458	cg10067021	-0.14983
chr8	55066317	cg13602461	0.14974
chr17	1436624	cg08686850	0.14962
chr9	82416645	cg09720404	-0.14961
chr6	43639843	cg08844697	-0.14952
chr6	101846797	cg13080565	-0.14938
chr16	57537548	cg20103968	-0.14936
chr4	995849	cg01572696	0.14936
chr1	156616855	cg25773262	0.1493
chr19	39889222	cg03301498	-0.14921
chr10	62488009	cg21429687	-0.14916
chr16	3565549	cg07491116	0.1491
chr16	69430710	cg08917944	-0.14908
chr16	9160649	cg01543974	-0.14904
chr17	1881333	cg14769786	0.14901
chr6	1770669	cg13528873	-0.149
chr15	81322176	cg05480258	0.1489
chr3	65392340	cg09167201	0.14887
chr6	6738485	cg18641453	0.14885
chr7	25703841	cg23417171	0.14877
chr17	33817217	cg03677056	-0.14877
chr18	52490607	cg26010546	0.14872
chr8	19540479	cg11155735	-0.14872
chr17	18854417	cg10281450	0.14869
chr11	35303841	cg27345516	0.14869
chr17	43221220	cg27395066	0.14868
chr8	122823862	cg10131026	-0.14866
chr6	6932112	cg14062102	0.14862
chr9	215944	cg04498816	0.14859
chr1	42321408	cg16786843	-0.14846
chr8	130307191	cg06076518	0.14834
chr8	37119428	cg12931554	0.14831
chr7	111921228	cg00889790	-0.14827
chr16	21637932	cg23437374	0.14822
chr1	153348911	cg02813121	-0.14822
chr10	22972299	cg06974428	0.1482
chr6	107431650	cg07483683	0.14798
chr10	27112649	cg05645211	0.14796
chr6	1201056	cg00197993	-0.14796
chr16	33355024	cg03423138	-0.14793
chr20	10456057	cg22758988	0.14792
chr5	88121200	cg14784845	-0.14788
chr1	236563070	cg15086439	0.14786
chr1	59094608	cg21064457	0.14784
chr9	127114588	cg08960917	0.14777
chr1	231944969	cg02530879	-0.14776
chr6	71121859	cg03090436	-0.14775
chr12	132407477	cg10524161	0.14768
chr9	35644696	cg02475699	-0.14747
chr17	46656690	cg02132714	-0.14745
chr12	124207645	cg11475890	-0.14744
chr3	55650172	cg12029753	0.14741
chr5	7879420	cg01776207	-0.14741
chr3	48733742	cg21982919	-0.1473
chr12	94676369	cg13946949	0.147
chr1	205509139	cg07440867	-0.14698
chr19	44009353	cg17121205	-0.14698
chr15	63773096	cg02645985	0.14692
chr12	50514093	cg04241835	0.14691
chr1	211689904	cg01373806	0.1469
chr6	49825816	cg21947916	-0.14685
chr4	8193123	cg04177251	0.14678
chr10	124181965	cg02556345	0.14676
chr3	64065295	cg04397876	0.14667
chr19	30443329	cg19301689	0.14667
chr11	61478402	cg12363249	-0.14659
chr2	24731957	cg04373423	0.14655
chr1	85557733	cg04186268	0.14654
chr8	145106299	cg17698295	0.14647
chr9	75200681	cg22154765	-0.14647
chr7	66204797	cg18884741	-0.14629
chr18	33431306	cg17515072	-0.14625
chr5	2744422	cg19049964	-0.14623
chr3	119500059	cg05181799	0.14602
chr9	135755669	cg13869648	-0.14602
chr2	197124825	cg24601404	0.14598
chr7	589215	cg22247495	-0.14594
chr2	219187432	cg15100426	-0.14594
chr3	31709941	cg16759488	0.14589
chr3	37804282	cg15872437	-0.14582
chr2	27432830	cg03606774	-0.14557
chr22	20019674	cg23095729	0.14557
chr20	3057581	cg15642438	0.14557
chr3	43252944	cg15593370	0.14553
chr12	11887650	cg24257119	0.14544
chr11	45758333	cg23390360	-0.14543
chr16	14256552	cg09216046	-0.1452
chr13	74173527	cg12742820	-0.14518
chr4	120008530	cg22657048	0.14516
chr2	70154518	cg23317319	-0.14513
chr1	17944807	cg22005304	-0.14508
chr2	213793434	cg26561438	0.14506
chr2	67939758	cg14046302	0.14486
chr17	8414418	cg26999053	0.14485
chr17	74443080	cg08837215	0.14481
chr3	14609820	cg15998496	0.14479
chr7	127526253	cg13969327	-0.14479
chr4	9900525	cg03559773	-0.14479
chr8	134240429	cg23638358	0.14464
chr16	70748549	cg10751470	-0.1446
chr2	206548171	cg01154445	-0.1446
chr5	118795025	cg08069460	0.14457
chr5	107292846	cg12480892	0.14456
chr5	50700633	cg21026976	-0.14455
chr9	33220422	cg09370193	0.14448
chr6	47130754	cg10724255	0.14446
chr4	145955982	cg03590545	-0.14432
chr2	114588499	cg03783904	-0.14431
chr17	41473426	cg24275855	-0.1443
chr7	5536984	cg02355304	-0.14427
chr11	65670135	cg05155450	-0.14427
chr7	73586995	cg19783077	-0.14424
chr11	46016312	cg13770461	0.14423
chr12	52743185	cg06960395	0.14422
chr6	39242053	cg26253826	-0.14421
chr16	81528974	cg04851702	-0.14417
chr10	76582315	cg04764812	-0.14411
chr8	41517810	cg03311185	-0.14404
chr2	171570003	cg02235249	0.14393
chr20	36339624	cg16915477	0.14392
chr9	95379262	cg02392830	-0.14387
chr1	33842640	cg10685138	0.14384
chr20	15780599	cg00023003	-0.14384
chr1	54082767	cg24845466	0.14382
chr22	22215962	cg00560428	0.14381
chr1	151810904	cg04296699	0.14371
chr17	36581126	cg27051262	0.14361
chr6	80580285	cg03200747	0.1436
chr10	135278976	cg17796960	0.14359
chr7	127911367	cg20245362	-0.14355
chr10	33271317	cg17492413	0.14353
chr6	6725495	cg04943129	-0.14352
chr9	123155868	cg26767392	-0.14348
chr17	9368690	cg14160751	0.14343
chr6	117862101	cg06746371	0.14336
chr6	35642470	cg06409316	-0.14333
chr1	7913067	cg21419617	-0.14316
chr11	113184038	cg19739266	0.14314
chr11	110019733	cg25042436	-0.14311
chr2	73944364	cg22814081	0.14302
chr11	79104769	cg18222192	0.14301
chr6	76322352	cg16544318	0.14295
chr2	26459588	cg20225678	-0.14294
chr22	30169714	cg01734512	-0.14292
chr19	49715516	cg05730537	-0.14291
chr4	59081902	cg01994243	0.14289
chr1	109914235	cg09131339	-0.14289
chr3	15450998	cg04945422	0.14285
chr5	140778424	cg24172509	-0.14285
chr21	31934366	cg16917506	0.14277
chr10	127262761	cg13713728	-0.14275
chr5	95177821	cg04114966	-0.14252
chr1	205770639	cg23365389	-0.14245
chr1	152196106	cg26020982	0.1424
chr13	95989469	cg26929044	-0.14237
chr19	49339397	cg24725522	0.14233
chr14	50830872	cg25813953	-0.14233
chr11	121122067	cg10469801	-0.1423
chr10	3151576	cg06187344	-0.14228
chr2	220852916	cg26484395	-0.14205
chr11	2790418	cg23750514	-0.14201
chr2	11842015	cg13936518	-0.14183
chr11	46366840	cg13247398	0.14179
chr18	19250506	cg20352179	-0.14168
chr20	10739234	cg27169611	-0.14167
chr10	73358422	cg22345137	-0.14161
chr3	123512792	cg12825324	0.14152
chr3	173464335	cg11127124	-0.1415
chr1	3659644	cg19903298	-0.14136
chr16	12523448	cg14797136	0.14131
chr3	183208857	cg02939781	0.14131
chr2	220309687	cg12102631	-0.14128
chr15	90951110	cg24457980	-0.14123
chr2	37593113	cg13696898	-0.1412
chr7	45019461	cg23407476	0.14119
chr11	94278603	cg18023065	-0.14119
chr5	140535469	cg04056384	-0.14095
chr12	91959316	cg18054755	0.14094
chr19	3398810	cg15658793	0.14087
chr2	20277536	cg08610801	0.14081
chr3	31589124	cg25708738	0.14073
chr15	40802888	cg26228859	-0.14061
chr6	2962545	cg09080894	-0.1406
chr17	57515308	cg06983430	0.14057
chr1	152974279	cg13444842	0.14056
chr11	2706745	cg15861694	0.14054
chr12	65072101	cg05055371	0.14052
chr16	30124293	cg03297731	0.1405
chr19	33552965	cg10362211	0.14041
chr11	95831949	cg13687826	-0.14035
chr8	58201111	cg16131272	-0.14032
chr12	52800445	cg14835097	0.14032
chr20	33479235	cg27255456	-0.1402
chr18	72419155	cg14135939	0.14009
chr6	33329991	cg06713796	0.14005
chr7	73938543	cg26307355	0.14005
chr7	1932056	cg03902220	0.14001
chr10	11856506	cg18107573	-0.14001
chr15	42129640	cg17699857	0.13997
chr2	239478365	cg21861151	-0.13989
chr2	166696342	cg24853616	-0.13988
chr13	50696070	cg01752594	-0.13984
chr1	232714530	cg02077729	0.13981
chr16	57636195	cg06394677	0.13978
chr1	164744436	cg08609318	0.13973
chr17	2622975	cg22724946	0.1397
chr17	36666462	cg07118262	0.1397
chr9	115915314	cg03903882	0.13969
chr3	52407344	cg06637517	0.13965
chr15	81588069	cg06304817	-0.13961
chr6	149469744	cg19081636	-0.13956
chr15	93611950	cg25298833	0.13955
chr11	78945787	cg14366055	0.13955
chr19	2321113	cg07474816	-0.13954
chr6	110089850	cg02324772	-0.13953
chr3	177066294	cg00554341	0.1395
chr16	68982687	cg13513399	0.13946
chr16	2048436	cg16766459	-0.13943
chr17	79906056	cg24931187	-0.13939
chr5	96414836	cg10846368	0.13938
chr10	73103395	cg11480762	0.13938
chr21	18962890	cg24265600	0.13937
chr10	115241025	cg02813126	-0.13935
chr2	135150189	cg06530131	0.13927
chr2	219181531	cg08621957	-0.13924
chr2	112376721	cg07021587	0.13924
chr3	3171664	cg11485152	0.13918
chr5	176445507	cg16309518	-0.13917
chr4	14867316	cg23069057	0.13916
chr7	86730025	cg24377975	-0.13909
chr2	8388617	cg17771674	-0.13909
chr2	102517122	cg03151645	0.13909
chr21	34774627	cg17356733	-0.13907
chr3	43221815	cg11594770	0.13895
chr9	77575609	cg14115807	0.13885
chr12	96919986	cg23034961	0.1388
chr2	103127467	cg03288304	0.13874
chr18	29004152	cg20150125	-0.13865
chr22	37944926	cg08323918	0.13865
chr12	108130791	cg03240700	-0.13857
chr19	49340489	cg04777726	0.13856
chr12	112791021	cg11106255	0.13855
chr3	189840500	cg09311266	0.13848
chr7	156987896	cg05219109	-0.13843
chr13	34217700	cg07229452	0.1384
chr10	111693923	cg24838825	-0.1384
chr17	504991	cg13576175	-0.13834
chr12	68728277	cg06429437	-0.13831
chr2	37668301	cg24201808	0.13824
[truncated: 12,001 more rows]
