# Supplementary material for: The DNA methylome of cervical cells can predict the presence of ovarian cancer
Source: Nat Commun. 2022 Feb 1;13:448. doi: 10.1038/s41467-021-26615-y (PMC8807742; doi:10.1038/s41467-021-26615-y)
Supplement: Supplementary file 5 — Source Data [file 41467_2021_26615_MOESM5_ESM.zip]

Archive with 23 entries (23 files):
- NCOMMS-source-data/fig1a.csv
- NCOMMS-source-data/fig1b.csv
- NCOMMS-source-data/fig1c.csv
- NCOMMS-source-data/fig1d.csv
- NCOMMS-source-data/fig1ef.csv
- NCOMMS-source-data/fig1g.csv
- NCOMMS-source-data/fig1h.csv
- NCOMMS-source-data/fig1i.csv
- NCOMMS-source-data/fig2ab.csv
- NCOMMS-source-data/fig2cd.csv
- NCOMMS-source-data/fig2ef.csv
- NCOMMS-source-data/fig2gh.csv
- NCOMMS-source-data/fig3ab.csv
- NCOMMS-source-data/fig3cd.csv
- NCOMMS-source-data/fig3e.csv
- NCOMMS-source-data/fig3f.csv
- NCOMMS-source-data/fig4a.csv
- NCOMMS-source-data/fig4b.csv
- NCOMMS-source-data/fig4cd.csv
- NCOMMS-source-data/fig4e.csv
- NCOMMS-source-data/fig4f.csv
- NCOMMS-source-data/fig4g.csv
- NCOMMS-source-data/fig4h.csv
