# Supplementary material for: The DNA methylome of cervical cells can predict the presence of ovarian cancer
Source: Nat Commun. 2022 Feb 1;13:448. doi: 10.1038/s41467-021-26615-y (PMC8807742; doi:10.1038/s41467-021-26615-y)
Supplement: Supplementary file 5 — Source Data [file 41467_2021_26615_MOESM5_ESM.zip › NCOMMS-source-data/fig1a.csv]

y	count	x
0.0680163507032734	52830	0
0.0472676944864656	36714	0.01
0.0326254465866298	25341	0.02
0.0263619685216776	20476	0.03
0.0229656570858412	17838	0.04
0.0206688338858669	16054	0.05
0.0188651066979948	14653	0.06
0.018069458302488	14035	0.07
0.0165386719881554	12846	0.08
0.0158086838971322	12279	0.09
0.0151186069715794	11743	0.1
0.0146203611316747	11356	0.11
0.0136650680742863	10614	0.12
0.0133174546976085	10344	0.13
0.0129711287778815	10075	0.14
0.0124200972029998	9647	0.15
0.0122372783160063	9505	0.16
0.0119952364092826	9317	0.17
0.0117016962245325	9089	0.18
0.0113412082783482	8809	0.19
0.0109717081335093	8522	0.2
0.0108313753258875	8413	0.21
0.0107760146770092	8370	0.22
0.0104271138433809	8099	0.23
0.0100756380958512	7826	0.24
0.00978081045415044	7597	0.25
0.00966236441468988	7505	0.26
0.00963661527567672	7485	0.27
0.00929543918375229	7220	0.28
0.0095233190640188	7397	0.29
0.00908300878689369	7055	0.3
0.00905210982007789	7031	0.31
0.00895683800572918	6957	0.32
0.00864012359586726	6711	0.33
0.00848047893398565	6587	0.34
0.00850236570214684	6604	0.35
0.00821526280215005	6381	0.36
0.00840194405999549	6526	0.37
0.00796163378287039	6184	0.38
0.00789468602143616	6132	0.39
0.00809810421964016	6290	0.4
0.00769513019408414	5977	0.41
0.00764491937300847	5938	0.42
0.00767324342592295	5960	0.43
0.00758183398242621	5889	0.44
0.00738871543982748	5739	0.45
0.00736554121471563	5721	0.46
0.00734365444655444	5704	0.47
0.00727155685731758	5648	0.48
0.00742090186359394	5764	0.49
0.00728829379767614	5661	0.5
0.00712864913579452	5537	0.51
0.00713122404969584	5539	0.52
0.00705011426180437	5476	0.53
0.00695870481830764	5405	0.54
0.00699861598377804	5436	0.55
0.00678232321606746	5268	0.56
0.00688660722907078	5349	0.57
0.0068672953748109	5334	0.58
0.00675399916315298	5246	0.59
0.00667417683221217	5184	0.6
0.00662525346808716	5146	0.61
0.00668833885866941	5195	0.62
0.00647719591876147	5031	0.63
0.00670378834207731	5207	0.64
0.00647333354790949	5028	0.65
0.00656216807750491	5097	0.66
0.00645402169364962	5013	0.67
0.00625575332324825	4859	0.68
0.00649908268692266	5048	0.69
0.00633943802504104	4924	0.7
0.00636132479320223	4941	0.71
0.00628793974701471	4884	0.72
0.00628407737616273	4881	0.73
0.00608838391966269	4729	0.74
0.00630467668737327	4897	0.75
0.00626090315105089	4863	0.76
0.00622485435643246	4835	0.77
0.00621326724387653	4826	0.78
0.0061617689658502	4786	0.79
0.00619138047571534	4809	0.8
0.00613988219768901	4769	0.81
0.00630725160127458	4899	0.82
0.00604074801248833	4692	0.83
0.00601499887347517	4672	0.84
0.0062235668994818	4834	0.85
0.00612572017123177	4758	0.86
0.00601628633042583	4673	0.87
0.00607679680710676	4720	0.88
0.00589784029096527	4581	0.89
0.00589011554926132	4575	0.9
0.00587337860890276	4562	0.91
0.00615790659499823	4783	0.92
0.00608065917795874	4723	0.93
0.00599954939006727	4660	0.94
0.00598409990665937	4648	0.95
0.00603688564163636	4689	0.96
0.00607164697930413	4716	0.97
0.00590170266181725	4584	0.98
0.0059493385689916	4621	0.99
0.00300621197978693	2335	1
