# Supplementary material for: The DNA methylome of cervical cells can predict the presence of ovarian cancer
Source: Nat Commun. 2022 Feb 1;13:448. doi: 10.1038/s41467-021-26615-y (PMC8807742; doi:10.1038/s41467-021-26615-y)
Supplement: Supplementary file 5 — Source Data [file 41467_2021_26615_MOESM5_ESM.zip › NCOMMS-source-data/fig1b.csv]

type	Epi	Fib	B	NK	CD4T	CD8T	Mono	Neutro	Eosino
Ovarian cancer	0.413270423251673	0.0410743124653349	0.0523460480965507	0.069695907782972	0.0521180219106655	0	0.0708341989886184	0.300661087504186	0
Ovarian cancer	0.0709762342489915	0.023467811142078	0.00318637252456114	0.0033807082011954	0.00626579959585799	0	0.0112484503337599	0.881474623953556	0
Ovarian cancer	0.895993523944548	0	0.0172972695686105	0.0243177575897193	0.0202025696264762	0	0.0190359090950862	0.0206309793397406	0.0025219908358195
Ovarian cancer	0.0973731433489811	0.0183463885259018	0.00949926917215541	0.00679529792828819	0.0102086486630574	0	0.0490772152651396	0.808700037096477	0
Ovarian cancer	0.670345245921108	0	0.0550329834731777	0.0760096263290437	0.0638703886110683	0	0.0590244099193812	0.0696602253093799	0.00605712043684079
Ovarian cancer	0.114029064067884	0.0257977087768289	0.0247697156296613	0.0200466637738085	0.0118992524806118	0	0.0210614788244163	0.782396116446789	0
Ovarian cancer	0.908392848185109	0	0.0151201298437015	0.0250983247938723	0.0219400960598545	0	0.0176646811371999	0.0102669402944391	0.00151697968582395
Ovarian cancer	0.642147835645649	0	0.0474811238066277	0.0664439029800605	0.0491681815128984	0	0.0640565939349624	0.130702362119802	0
Ovarian cancer	1	0	0	0	0	0	0	0	0
Ovarian cancer	0.640544534612878	0	0.0499953382185257	0.0712018103020384	0.0460904780856175	0	0.0767013197040407	0.102226384776927	0.0132401342999721
Ovarian cancer	0.574126474376128	0.024245010015417	0.0568385193534688	0.0825676924169847	0.0620932652036022	0	0.0628646863157948	0.130183070151724	0.00708128216688101
Ovarian cancer	0.883295250542829	0	0.0224478731966279	0.0269057540153191	0.0190079793480752	0	0.023917024726832	0.0188171546400361	0.00560896353028105
Ovarian cancer	0.511597782496249	0.0463599616849058	0.0827679904665305	0.0995248620353982	0.104270330939801	0	0.0738784526673999	0.0747263837133313	0.00687423599638467
Ovarian cancer	0.380320644000762	0.0422424485180853	0.0531964827732689	0.0679810060924821	0.0539757507550499	0	0.0686597457816513	0.3336239220787	0
Ovarian cancer	0.141415070249078	0.0309474150156173	0.0299260690196339	0.0223353834007615	0.0181089895648657	0	0.0371766869177566	0.720090385832287	0
Ovarian cancer	0.44058021815013	0.0221399459420303	0.0656226877796991	0.109429702553911	0.097070145660846	0	0.101547057005084	0.1636102429083	0
Ovarian cancer	1	0	0	0	0	0	0	0	0
Ovarian cancer	0.440946206532983	0.0350603248541522	0.0506668551093243	0.0735461870850113	0.0513415626384659	0	0.0695891811550285	0.278849682625035	0
Ovarian cancer	0.725729161749097	0	0.0445196532991654	0.0660011422431794	0.0508795640852225	0	0.0567255736274873	0.0505098262488616	0.00563507874698654
Ovarian cancer	0.0846394532882209	0.0155784931608439	0.0166832743259483	0.0203700687186533	0.014607905041351	0	0.0291248959191181	0.818995909545865	0
Ovarian cancer	0.0653303031689061	0.0245753946198978	0.014973579136855	0.0161083121786229	0.0179231745349941	0	0	0.861089236360724	0
Ovarian cancer	0.899372195904003	0	0.0156809761899147	0.0250786582667846	0.0190920153414691	0	0.0209519976899012	0.0191275238799831	0.000696632727944572
Ovarian cancer	0.676430698244581	0.00808552722487132	0.0436110683135516	0.0615769549908652	0.0448200049315177	0	0.05628853801461	0.109187208280003	0
Ovarian cancer	0.902360615995052	0	0.0159595365943481	0.0245354834707599	0.0172246956772758	0	0.0200355898728317	0.016691785392731	0.00319229299700113
Ovarian cancer	0.877768846162485	0	0.0216936477225468	0.0335403976916734	0.0253346233161657	0	0.024039426965472	0.0176230581416575	0
Ovarian cancer	0.720812410285813	0	0.0377528996624427	0.0564769722753001	0.0420204191745906	0	0.0539431899702595	0.0889941086315943	0
Ovarian cancer	0.651540709654472	0	0.0486228525994729	0.0640813872530468	0.0453836144836335	0	0.0595206685622696	0.130850767447105	0
Ovarian cancer	0.862933571430865	0	0.0211546455390984	0.0347489229780517	0.0255854448262107	0	0.0328712065280083	0.0157375674255347	0.00696864127223079
Ovarian cancer	0.947946472972909	0	0.00918222750183724	0.0135762709657382	0.0104416615885731	0	0.00945817259695309	0.00774968122447941	0.00164551314950951
Ovarian cancer	0.397835190828656	0.0502833901648908	0.0624724248830231	0.0973351809140344	0.0755118986431398	0	0.0818260104515528	0.234735904114703	0
Ovarian cancer	0.0856863281280683	0.037911752128934	0.0173803983629446	0.0178013450240342	0.0176898822434766	0	0.0107207277112888	0.812809566401253	0
Ovarian cancer	0.713635975270335	0	0.0485336291739849	0.0642439856014964	0.0454046947522393	0	0.0500002743100438	0.0704262209078792	0.00775521998402148
Ovarian cancer	0.117893902658999	0.0367662007288592	0.0159855996242444	0.0150233128575955	0.0171325297820407	0	0.0201711401292214	0.77702731421904	0
Ovarian cancer	0.146394983230481	0.0242871274978005	0.0142208928943977	0.029172385447212	0.0321829142729343	0	0.0867059993279736	0.667035697329201	0
Ovarian cancer	0.141245627771571	0.0477187772226158	0.00227293216481954	0.0193385698527946	0.0368663868031883	0	0.0480617452855774	0.704495960899433	0
Ovarian cancer	0.356273323163961	0.0257944226401107	0.0520227090921999	0.0711360012339941	0.0662771402512464	0	0.0741502567874437	0.354346146831044	0
Ovarian cancer	0.156837500030591	0.0171957737132203	0.0113959184498466	0.0168507637434542	0.00971170679539116	0	0.0483789063113994	0.739629430956098	0
Ovarian cancer	0.334813910698888	0	0.0280530011112602	0.0581332314534799	0.0561869901136401	0	0.0924283300864713	0.430384536536261	0
Ovarian cancer	0.79256733566981	0	0.0231309897925944	0.0473173196326111	0.0674506761635008	0	0.0344030962068503	0.0351305825346338	0
Ovarian cancer	0.197211189456884	0.000227100014013618	0	0.0271165099964518	0.0613883377329637	0	0.0628185702286519	0.651238292571035	0
Ovarian cancer	0.350307373712765	0.0375137705052673	0.0698570521815275	0.100047749709898	0.0676361832690492	0	0.101329110318315	0.273308760303178	0
Ovarian cancer	0.151490504251734	0.0347594652623684	0.0135691952191263	0.0179198002869303	0.0139090950811361	0	0.00514747828437234	0.763204461614333	0
Ovarian cancer	0.853802975724934	0	0.0250759368896799	0.0395378305182406	0.037008099892188	0	0.0248975344605844	0.0147464933467044	0.00493112916766878
Ovarian cancer	0.711432457487725	0	0.0402963130588574	0.0668554940262834	0.0483738526961738	0	0.0671469475542295	0.0502568137359192	0.0156381214408118
Ovarian cancer	0.270159182167138	0.0467275749656694	0.0483249198158096	0.0575748819025022	0.0392547089908447	0	0.0696311132223152	0.468327618935721	0
Ovarian cancer	0.855813607049289	0	0.0244649016597074	0.0332557113419616	0.0253303657236736	0	0.0270025943538782	0.033999689520255	0.000133130351234629
Ovarian cancer	0.814121624246675	0	0.0306550240754838	0.046385227627317	0.0357082037732153	0	0.0390805355436778	0.0231317838619764	0.0109176008716546
Ovarian cancer	0.852023608507691	0	0.0257430716070767	0.032498775160775	0.0240673133914873	0	0.0292662216054889	0.0322649268304775	0.00413608289700376
Ovarian cancer	0.77485019139984	0	0.0388778185495109	0.0506500135817419	0.0419625132587375	0	0.0513671918731798	0.0258415524267537	0.0164507189102364
Ovarian cancer	0.467842214497024	0.0332662611177795	0.0592240777308549	0.0751698342830471	0.0643563706539768	0	0.0700171342734312	0.230124107443886	0
Ovarian cancer	0.903540685151402	0	0.0174842410244736	0.025496302446424	0.0161836506101135	0	0.0203445385581377	0.0159528557195507	0.000997726489898841
Ovarian cancer	0.752825467333568	0	0.0397135369709553	0.0581958180055523	0.041243164889027	0	0.0680520394212843	0.0268295538089773	0.0131404195706353
Ovarian cancer	0.187684641032655	0.0406339633915937	0.0351507318165393	0.0375470301514958	0.0256911450525411	0	0.0405496732642126	0.632742815290963	0
Ovarian cancer	0.776684538327463	0	0.0341494558206691	0.0502197747408983	0.0349741984756946	0	0.0446621468210592	0.0489874987930823	0.0103223870211333
Ovarian cancer	0.790996095962895	0	0.0348153651149916	0.0509881122476798	0.0419414689637329	0	0.0363758321414873	0.0378593223951673	0.00702380317404648
Ovarian cancer	0.418639103831204	0.0241136001002307	0.0479909521438207	0.0643784446958317	0.047485890615809	0	0.0526005161764641	0.34479149243664	0
Ovarian cancer	0.869732705445321	0	0.0198718393265136	0.028831095847483	0.0247485247535595	0	0.0276767480280928	0.0257293429182808	0.00340974368074894
Ovarian cancer	0.68144276899562	0	0.0475224072344625	0.0666674205485212	0.0453036874923282	0	0.0521868021940034	0.0990924054418634	0.00778450809320116
Ovarian cancer	0.167185319362755	0.0458419923593048	0.0199263741620895	0.0237769636865954	0.0165451228348648	0	0.00669561421304948	0.720028613381341	0
Ovarian cancer	0.71661221110248	0	0.04307599229432	0.0714998857126708	0.0545450732132822	0	0.0518755392499702	0.0461820576513466	0.0162092407759299
Ovarian cancer	0.680918890002408	0	0.0476910360314787	0.0642761030804295	0.0525122893746247	0	0.0548675555757601	0.0951686094097261	0.00456551652557254
Ovarian cancer	0.109412843311627	0.0290047816234369	0.0255069294443116	0.0367277135000985	0.0244160135296081	0	0.0314770032730064	0.743454715317912	0
Ovarian cancer	0.279888066522185	0.055837228696888	0.0474103807006638	0.060526505013999	0.0408395014036418	0	0.0634106460899854	0.452087671572637	0
Ovarian cancer	0.146281482514358	0.0606037285457241	0.0348072463383727	0.0442939366846484	0.0367029552658618	0	0.0586426634102926	0.618667987240743	0
Ovarian cancer	0.507043914676336	0.0449100008899014	0.0659114991600918	0.0897047342511298	0.0675839026434499	0	0.0653040809356479	0.15364453433644	0.00589733310700264
Ovarian cancer	0.154394261941948	0.0350324611596452	0.0277573824033545	0.0385902005245294	0.0298454322790437	0	0.027618776450668	0.686761485240811	0
Ovarian cancer	0.0689405546094714	0.0208471436504148	0.00767002343928713	0.00791062083618311	0.0106816197514779	0	0.0121164732500076	0.871833564463158	0
Ovarian cancer	0.973880000238862	0	0.00453721571678687	0.00729349593437598	0.00508561817628493	0	0.0049000409148618	0.00334639369395715	0.000957235324871601
Ovarian cancer	0.628295907247596	0	0.0522280139781201	0.0768403585830542	0.0559730800706922	0	0.0678037076058316	0.114552983604444	0.00430594891026196
Ovarian cancer	0.709044341684478	0	0.0415981385638228	0.0728823442048885	0.0583831067867276	0	0.0656775454195886	0.0509742864969446	0.00144023684354943
Ovarian cancer	0.86652770654898	0	0.0210405505009421	0.0324425077951497	0.0271720375854479	0	0.0278398149966571	0.0217001914480253	0.00327719112479806
Ovarian cancer	0.193826904080422	0.0518053879818439	0.0135451785008794	0.017876908544482	0.0202987610628655	0	0.0317575796924716	0.670889280137036	0
Ovarian cancer	0.125565040168673	0.0303423659725426	0.0216170229928315	0.0274642118046487	0.0201639976343362	0	0.00998616416950403	0.764861197257464	0
Ovarian cancer	0.143047585725624	0.0418962810300011	0.0218349851494525	0.0249484767972114	0.0241298233476797	0	0.0220996079974601	0.722043239952571	0
Ovarian cancer	0.449757613420724	0.0291034356945191	0.0626001777400312	0.0764958734692716	0.0568358530082565	0	0.106282272099543	0.218179803130359	0.000744971437296324
Ovarian cancer	0.780320222271664	0	0.0330161600262072	0.0496933736811719	0.0391739975440558	0	0.0367161967725032	0.0575751418182737	0.0035049078861238
Ovarian cancer	0.880378068909351	0	0.0193145704981303	0.0338294376410998	0.0281175649154962	0	0.0218067451555817	0.0150786150074602	0.00147499787288073
Ovarian cancer	0.259292977677329	0.0497045002315455	0.0576885820082241	0.0769962243198764	0.0552484655798689	0	0.0945359005878215	0.406533349595335	0
Ovarian cancer	0.550068227379619	0	0.0572937879139605	0.0944248344220612	0.0758964870279346	0	0.0915901868754128	0.101119234043812	0.0296072423371997
Ovarian cancer	0.47599688280283	0	0.0653370057367876	0.098931536258683	0.0688402373152031	0	0.0829174960718816	0.207976841814614	0
Ovarian cancer	0.803202266546895	0	0.0315586222105973	0.0480786945022535	0.0415999686396877	0	0.0380385013822311	0.0244733799988422	0.0130485667194936
Ovarian cancer	0.110566378973421	0.0297753382869425	0.0204500681635096	0.0328736801101886	0.0269555965509902	0	0.0708683416134436	0.708510596301505	0
Ovarian cancer	0.926895630841975	0	0.0115060660465965	0.0196215575668564	0.0178968209116675	0	0.0159777597955818	0.0071274278826611	0.000974736954661837
Ovarian cancer	0.377474929836438	0.0436882303503241	0.038944831809333	0.0603506793981267	0.0431845650420399	0	0.0520726533402458	0.384284110223492	0
Ovarian cancer	0.717257105793603	0	0.0526799933706963	0.0747448757894841	0.0661805864002654	0	0.0483354300383961	0.0293493788860233	0.0114526297215321
Ovarian cancer	0.67490427539892	0	0.0459429563252339	0.0657064263625899	0.051345056997719	0	0.0456598304328813	0.115161130419832	0.00128032406282395
Ovarian cancer	0.951851985284265	0	0.00793756852760339	0.0128115690636368	0.0107451771877149	0	0.00983861870532818	0.00524713481871743	0.00156794641273399
Ovarian cancer	0.387423639480704	0.017378772733608	0.0598415749070528	0.0837127220553322	0.0658420311752965	0	0.0795325809343777	0.306268678713629	0
Ovarian cancer	0.994873890095987	0	0.000824397149185916	0.00151590886503506	0.00103927389497591	0	0.00116916014447941	0.000501034856983813	7.63349933527428e-05
Ovarian cancer	0.995607789715702	0	0.000751849170843687	0.00104383824048111	0.000767126461363102	0	0.000905670328397667	0.000803341213294698	0.000120384869918038
Ovarian cancer	1	0	0	0	0	0	0	0	0
Ovarian cancer	0.445529952100759	0.0389435336856912	0.0850328311985672	0.128754060389707	0.104009036045073	0.00744926102990702	0.108125540188529	0.062097675322343	0.0200581100394232
Ovarian cancer	0.332287877145376	0.0552286745367391	0.0614479477479604	0.0865205001967833	0.0722016510362218	0	0.109598628821809	0.282714720515111	0
Ovarian cancer	0.238246359701458	0.0517645531388172	0.0386178385304613	0.0510237697016392	0.0341355607439649	0	0.0331501583911891	0.553061759792471	0
Ovarian cancer	0.246554463673389	0.0666303973615251	0.063503008981932	0.0831893244224446	0.0688766606348151	0	0.0747669255870714	0.396479219338822	0
Ovarian cancer	0.59742208364354	0.00869442048026025	0.0582862722755777	0.0739472918533299	0.0636554637840513	0	0.0572467317242206	0.14074773623902	0
Ovarian cancer	0.258674065729838	0.0402299928002104	0.0302369684137124	0.0392285968205367	0.0222456872381359	0	0.0450609788676817	0.564323710129885	0
Ovarian cancer	0.343767125857711	0.0467061861287286	0.0399415128615132	0.0534352533481999	0.0402498598947131	0	0.046599884990116	0.429300176919019	0
Ovarian cancer	0.96915962232815	0	0.00639364382953748	0.00787459607571795	0.00508566286972661	0	0.00632659363795523	0.00359714270734072	0.00156273855157195
Ovarian cancer	0.641285222412939	0	0.0513851937045933	0.0706115306604069	0.0575815409680076	0	0.0528362358217877	0.122857902254917	0.00344237417734869
Ovarian cancer	0.267223496008166	0.0186676323848978	0.0384292337160581	0.0571899658846228	0.0404808168035724	0	0.0788800912073227	0.49912876399536	0
Ovarian cancer	0.143207570704421	0.0317426523600114	0.0385315365852886	0.0328722102674308	0.021227162211197	0	0.00935005644251281	0.723068811429138	0
Ovarian cancer	0.775355028695927	0	0.0389044687072136	0.0476449687627508	0.0357957583288177	0	0.042105659620366	0.0577382079576311	0.00245590792729387
Ovarian cancer	0.275240922027919	0.0110695520673048	0.0601058676203818	0.0842665436104279	0.064581145831192	0	0.120769620666351	0.383966348176423	0
Ovarian cancer	0.878748547843971	0	0.0207418568091752	0.0283488551002959	0.0227606127561505	0	0.0227301967185414	0.0229884869369185	0.00368144383494764
Ovarian cancer	0.553171228202339	0	0.0573507161429806	0.0783060153582267	0.0714414255810077	0	0.0935545649554249	0.139185474360971	0.00699057539905013
Ovarian cancer	0.911676774600441	0	0.0137223836358475	0.0203867030516138	0.0169751378462972	0	0.0161180655949206	0.0193470847241103	0.00177385054676934
Ovarian cancer	0.949474469823008	0	0.00914794341465638	0.0123842356694512	0.010921633928438	0	0.0111338065797565	0.00463597036380736	0.00230194022088289
Ovarian cancer	0.629769915304758	0	0.0554257633506842	0.0949008446109946	0.0980966037237053	0	0.0519378236458567	0.0654202384772943	0.00444881088670732
Ovarian cancer	0.710132512329969	0	0.046642809676902	0.0611772492236081	0.0544354378041687	0	0.0489153761607906	0.0705897216429741	0.00810689316158709
Ovarian cancer	1	0	0	0	0	0	0	0	0
Ovarian cancer	0.929658894996583	0	0.0133146095121215	0.0183524942024885	0.014951474864374	0	0.0122926346008374	0.0101662291180746	0.00126366270552044
Ovarian cancer	0.193066268121474	0.0381527756110912	0.0236649596609839	0.0361457927672495	0.027113627838944	0	0.0685083494327331	0.613348226567524	0
Ovarian cancer	0.433079864926144	0	0.0637367946477621	0.0882714269578157	0.0664757046289457	0	0.0678337159321887	0.280602492907144	0
Ovarian cancer	0.612366457405726	0.187131256778534	0.0318306285960778	0.0582213922451896	0.0805082134502231	0	0.0142015305581214	0.00655050724041613	0.00919001372571134
Ovarian cancer	0.882269906060234	0	0.0214163220318367	0.0310730837466214	0.0249358288069114	0	0.0214024911340696	0.0168770477745668	0.00202532044576006
Ovarian cancer	0.195497127825478	0.0288229989999783	0.0218061472022392	0.0302897963708961	0.0110396492379192	0	0.0258945812054273	0.686649699158062	0
Ovarian cancer	0.88504153941882	0	0.0210394885321144	0.0282035392899283	0.0236598693714364	0	0.0277973467779027	0.00590270043409269	0.00835551617570536
Ovarian cancer	0.227423074817996	0.0306964965151876	0.0380362160146213	0.0590435415583332	0.0438624574389157	0	0.0893523755025963	0.51158583815235	0
Ovarian cancer	0.851548333104595	0	0.0272335002594055	0.0408436019535953	0.0342899708539548	0	0.0256651255117983	0.016351801431678	0.0040676668849728
Ovarian cancer	0.362397247719702	0.0317917264832678	0.0506477359003011	0.0682624770717358	0.0541095225661962	0	0.0631376127265513	0.369653677532246	0
Ovarian cancer	0.419446031087761	0.0177697326843074	0.0496318531693134	0.0643009699644941	0.0461392783366774	0	0.056657114236956	0.34605502052049	0
Ovarian cancer	0.121101309969093	0.0320103838741208	0.0114498660120496	0.0136400775985393	0.00736825586222273	0	0.0233827669924518	0.791047339691523	0
Ovarian cancer	0.54206372399215	0.067913126615448	0.0651177925162591	0.0946249029000696	0.0801291454707359	0	0.0593949893768024	0.0873831819020372	0.00337313722649786
Ovarian cancer	0.967141997613553	0	0.00488984289464528	0.00949663483834879	0.00866530299848109	0	0.00775525637425507	0.00105107717032291	0.000999888110394284
Ovarian cancer	0.933377300335828	0	0.0123701615240488	0.016831778411792	0.0117929264086502	0	0.0152926622130221	0.00825980764241867	0.00207536346423989
Ovarian cancer	0.263798289110175	0.0543509543240691	0.043684340376916	0.0597597115324651	0.0373346266065015	0	0.0444786896106593	0.496593388439214	0
Ovarian cancer	0.33773477263451	0.0460657283693853	0.0475607880518154	0.0605766558605624	0.0404260009645618	0	0.0453634898509567	0.422272564268208	0
Ovarian cancer	0.293139368280521	0.0381484487547752	0.0506942661834938	0.0638066885786306	0.0591002606450959	0	0.0623348121054488	0.432776155452034	0
Ovarian cancer	0.386441900085122	0	0.0509366232249614	0.0860802861528276	0.0737507016175697	0	0.114906288352696	0.287884200566824	0
Ovarian cancer	1	0	0	0	0	0	0	0	0
Ovarian cancer	0.0646709019825595	0.0200109402087522	0	0	0.0221851879021283	0	0.0114598347322313	0.881673135174329	0
Ovarian cancer	0.627071393380616	0.0191196125967926	0.0388071188133293	0.064064678130048	0.0514349248342516	0	0.060141202785351	0.134404876478137	0.00495619298147512
Ovarian cancer	0.13862894252114	0.0356728999903709	0.0211937242951482	0.0296558824335074	0.0227558358896106	0	0.0409724615672579	0.711120253302965	0
Ovarian cancer	0.577633659819206	0.033260097865193	0.0504346964460004	0.0703499587761476	0.0520797215339463	0	0.0682046628523863	0.148037202707121	0
Ovarian cancer	0.962781662177902	0	0.00621788246988439	0.0102079938328295	0.00720194577309997	0	0.0081199721365939	0.00386133607225947	0.00160920753743073
Ovarian cancer	0.180325090910317	0.0315404392491377	0.0285872278111741	0.0398110582160735	0.0295217015144109	0	0.0684427254569294	0.621771756841957	0
Ovarian cancer	0.86373012881154	0	0.0218515065527978	0.0333760878068381	0.0291675811399158	0	0.0248561897839906	0.0237698868166669	0.00324861908825101
Ovarian cancer	0.1317007439849	0.0398991155577711	0.0199215018947019	0.0245375039426232	0.0107732315203448	0	0.0499165043760646	0.723251398723594	0
Ovarian cancer	0.608908599490668	0.0101181061331689	0.0458778921931673	0.0742366176995992	0.0546204307882097	0	0.0622586038306217	0.143979749864565	0
Ovarian cancer	0.242337043824817	0.0439756316465404	0.0596293057743596	0.0750296567733248	0.0594319750079712	0	0.0932638226118903	0.426332564361097	0
Ovarian cancer	0.871376685747554	0	0.0210032003474271	0.0308999915251557	0.0262477763245177	0	0.024665530248419	0.0224872667179871	0.00331954908893977
Ovarian cancer	0.223259653282813	0.0321116497922028	0.0505924534154654	0.0551874943391684	0.0329847767348988	0	0.0623751091481685	0.543488863287283	0
Ovarian cancer	0.700726115753181	0	0.0430862905045746	0.0736830670706677	0.0680247381025523	0	0.0618245454764632	0.0408879080946421	0.0117673349979195
Ovarian cancer	0.66897245996715	0.0156991434972401	0.0525629686831578	0.0793648565771837	0.07124458173805	0	0.0660087352652222	0.0410369679068946	0.00511028636510162
Ovarian cancer	0.969542877865453	0	0.00551959741348765	0.00781021714414584	0.00684493312825282	0	0.00612173938900954	0.00253422479585877	0.0016264102637924
Ovarian cancer	0.188881174124848	0.0491764935205109	0.0152150300532817	0.0263011784972047	0.0263061527868215	0	0.0132002083443752	0.680919762672958	0
Ovarian cancer	0.0948272903850018	0.0269523291214746	0.0189883492005231	0.0217570456462413	0.0161480820213445	0	0.057253250982239	0.764073652643176	0
Ovarian cancer	0.272143053641792	0.0481424542780402	0.04842583526767	0.0457739065677603	0.0305719207689109	0	0.0574213682123983	0.497521461263428	0
Ovarian cancer	0.170957085888624	0.0414801883588627	0.0284844886996215	0.0362881547810768	0.0218198762828424	0	0.0392385651167022	0.661731640872271	0
Ovarian cancer	0.407526140356214	0.042820538783659	0.0514721661623487	0.0698270115374171	0.0507186249813922	0	0.0600317970392784	0.31760372113969	0
Ovarian cancer	0.379141608729053	0.0413772852923581	0.052535978580576	0.0740405244592617	0.0505735937182563	0	0.0444105622269555	0.357920446993539	0
Ovarian cancer	0.825508063112437	0	0.030416370406778	0.0448343550686354	0.0320846489709948	0	0.0356942401210727	0.0191765264147991	0.0122857959052833
Ovarian cancer	0.957994792624575	0.00574172630506943	0.00544648498922755	0.0135972150482199	0.0134809901437242	0	0.00204669909752121	0	0.00169209179166317
Ovarian cancer	0.381834309367081	0.0638140883792896	0.0569472113673804	0.0712870464099212	0.0485593016777979	0	0.0791051354514511	0.298452907347079	0
Ovarian cancer	0.158146753014803	0.0414042193279994	0.0211900812265738	0.0327926308686753	0.0216853146028737	0	0.0338276992175669	0.690953301741508	0
Ovarian cancer	0.170734525612582	0.0377544089030454	0.0302765771448221	0.0377535701175719	0.0291840991310386	0	0.0174779780292449	0.676818841061695	0
Ovarian cancer	0.942749922095432	0	0.0103929538216823	0.0156174398300159	0.0107155045689497	0	0.0108433855810586	0.00746824603861516	0.00221254806424672
Ovarian cancer	0.729652193268835	0	0.042672707939976	0.056186298935196	0.0427138082647814	0	0.0390215996710157	0.0897533919201955	0
Control	0.0368731860463036	0.00852536670680505	0	0	0	0	0	0.954601447246891	0
Control	0.278613265979762	0.0537846473299	0.0535679657091114	0.0644859619442719	0.0476202148889403	0	0.0453525229306636	0.456575421217351	0
Control	0.65734661416232	0	0.0473355784756777	0.0678006394845512	0.055034242469149	0	0.0535075880490228	0.118975337359279	0
Control	0.218499629040068	0.0415354985791123	0.0400059568087102	0.0542413314738423	0.0355981608882699	0	0.0735741436345939	0.536545279575403	0
Control	0.127714745904802	0.0323154291298123	0.0113634395227483	0.0118414278054665	0.00680188722038154	0	0.00174483926923315	0.808218231147556	0
Control	0.117601414575395	0.0280589886015858	0.023089111001875	0.0210029134667126	0.012203875341746	0	0.00844852280803216	0.789595174204653	0
Control	0.533199348501066	0.0078335019918285	0.0554068839457665	0.0771436989456278	0.0583701648101821	0	0.067872509640421	0.200173892165108	0
Control	0.173228801499557	0.0473271805767578	0.0311621409798856	0.0347513368868865	0.0184737488287555	0	0.036589273349462	0.658467517878696	0
Control	0.245729508515427	0.0694015366192347	0.0495217558101804	0.0696187967116034	0.0573325185923047	0	0.0629700734814438	0.445425810269806	0
Control	0.233202476222517	0.0388162182718368	0.0496495060131612	0.0507495518991046	0.0299924748403127	0	0.0633826044955073	0.534207168257561	0
Control	0.172678343587491	0.0432417627390424	0.0306292939193348	0.0366788091597582	0.0234680666019504	0	0.0357768140580219	0.657526909934402	0
Control	0.0370424221797999	0.012256152676682	0	0	0	0	0	0.950701425143518	0
Control	0.480178614210105	0.0182352466675444	0.0605124824849291	0.0809174468398656	0.0694988749239328	0	0.0654462735444468	0.225211061329176	0
Control	0.0530546640207682	0.0199102416681774	0	0.00253198333895025	0.0141331366993605	0	0	0.910369974272744	0
Control	0.80432344789184	0	0.0283605612597712	0.0416298393876646	0.0353706652817401	0	0.0365755140397254	0.0531308711986057	0.000609100940652834
Control	0.36401922851217	0.0437570973703578	0.0817758318174695	0.115130895219577	0.0787984798429269	0	0.102325355182458	0.214193112055042	0
Control	0.725795151517557	0	0.0442758739667796	0.0610252312853772	0.0508434654287339	0	0.0484700718669973	0.0625393704173727	0.00705083551718244
Control	0.301012191849275	0.0301351031282539	0.0474966552707728	0.0529859940648114	0.0330204219481671	0	0.0768422910447374	0.458507342693982	0
Control	0.706077222341813	0	0.0433839334256736	0.0597294591007323	0.0432673584769921	0	0.0534551939616584	0.0917019071596049	0.00238492553352558
Control	0.941611917022015	0	0.00951694317109609	0.0139756211294007	0.0105589270566137	0	0.0123452575812677	0.0108078168722848	0.00118351716732226
Control	0.526696749618869	0.0126510240671173	0.0463734743396557	0.059547601460813	0.0487906726252856	0	0.0707400805647491	0.235200397323511	0
Control	1	0	0	0	0	0	0	0	0
Control	0.997193339149266	0	0.000499885957190834	0.000682787989874672	0.000537906048315798	0	0.000498651132888344	0.000388843751216215	0.000198585971248183
Control	0.855282828663278	0	0.0284378186261793	0.0377952111026167	0.024208872454261	0	0.0271032856935451	0.0271719834601196	0
Control	0.180702874993038	0.033382126273859	0.0222714618800734	0.0291810110375066	0.0143792318107916	0	0.0391177499275941	0.680965544077137	0
Control	0.584612954189054	0	0.0456591809700721	0.0683637566898263	0.0594201025277863	0	0.059382185550648	0.182561820072614	0
Control	0.851346237811454	0	0.0197221074586918	0.0337130182616997	0.0290657916030527	0	0.0371274626400096	0.0290253822250921	0
Control	0.943586979322269	0	0.00906416562963212	0.0132422228155104	0.0116840825014587	0	0.0111704943510584	0.0100854117069275	0.00116664367314347
Control	0.610455476013182	0.00452010673139153	0.0527616445372652	0.0723112782431879	0.0566577500877817	0	0.0631890194756948	0.134637102858124	0.00546762205337277
Control	0.0860631107579987	0.0231633127757258	0.00950700180978706	0.00762597020065043	0.00831714866347659	0	0.00404582584699603	0.861277629945365	0
Control	0.980383884551334	0	0.00350748638220181	0.00466873328937963	0.00330478731754947	0	0.00422487119528582	0.00356771326797639	0.000342523996272962
Control	0.988339942688124	0	0.00222076995985369	0.00285331288116575	0.00217290871361814	0	0.00209120359835944	0.00199845463464883	0.000323407524230627
Control	0.136408065498457	0.0459554917014989	0.0367195387241232	0.0379262862846189	0.0379578133706218	0	0.035421571245874	0.669611233174806	0
Control	0.455755683285018	0.0371168636057886	0.0482105535584968	0.0602364603969125	0.0362644237204641	0	0.0712182844957455	0.291197730937575	0
Control	1	0	0	0	0	0	0	0	0
Control	0.064831517876867	0.0176565147897046	0.00174239914935702	0.00046527709771829	0.00473525013547994	0	0.00326553449994887	0.907303506450924	0
Control	0.508985392566569	0.023877251362684	0.0630085845695518	0.0795304495422221	0.0603988984430587	0	0.0709845865922535	0.193214836923661	0
Control	0.722126771033874	0	0.044582035689293	0.0616323913843423	0.0458519227412089	0	0.0516251804025267	0.0741816987487555	0
Control	0.182309592036883	0.0629258398768803	0.0415255728329706	0.0433755251893348	0.0310347464672983	0	0.0568054692339434	0.582023254362689	0
Control	0.363262939160428	0.0678507494668648	0.0664469085734113	0.076282986692737	0.0579336607402135	0	0.0613114175163279	0.306911337850018	0
Control	0.185344570125974	0.0455537283232075	0.0377220147873552	0.0427466330292637	0.0277791914713528	0	0.0792909856023371	0.581562876660509	0
Control	0.244468598238509	0.0404644135266773	0.0438690554099182	0.0544495550456501	0.0324163067280998	0	0.0511485282649308	0.533183542786215	0
Control	0.826557146985705	0	0.0271683452465615	0.0447710787114322	0.0334093739145397	0	0.0320452597718763	0.0253627093840143	0.0106860859858709
Control	0.355958229012892	0.036755865049199	0.0393262507973482	0.0508838718322399	0.040133116101958	0	0.0508806222560305	0.426062044950333	0
Control	0.319578812388571	0.0386609506316226	0.0448622594171346	0.0574345437936547	0.0395250838205378	0	0.0522537243844226	0.447684625564056	0
Control	0.463574394880923	0.0557244773334722	0.0500019345851712	0.0661305782951498	0.0542792987362854	0	0.0602492315192631	0.250040084649736	0
Control	0.687854452533983	0.0132457567348501	0.0528590402594413	0.0758722984066302	0.0533995285236192	0	0.0491576268433984	0.0605999044474375	0.00701139225063998
Control	0.960817123258671	0	0.00700295956015897	0.00917874451539724	0.00648326813101659	0	0.00856136083482509	0.00763753699765354	0.00031900670227745
Control	0.42131708710985	0.0559260115713856	0.0638403482504039	0.0867311397727739	0.0621600382486795	0	0.0841023562136354	0.225923018833272	0
Control	0.85104745543864	0	0.0306026376036615	0.03767309791625	0.0292799832117908	0	0.0376547434953779	0.00813514778699503	0.00560693454728432
Control	0.253589283055862	0.0442013891550639	0.0382167865261059	0.0499327423454074	0.0384362800607246	0	0.0591010849301909	0.516522433926645	0
Control	0.135876705512971	0.0310522848335131	0.0217570024655594	0.0207763969419923	0.0106932678676458	0	0.0201546227068811	0.759689719671437	0
Control	0.425957226664649	0.067245277646566	0.0567952595765788	0.0794665852865835	0.0625543410851677	0	0.0591041867182645	0.248877123022191	0
Control	0.161599254412154	0.0452971600570023	0.0348770128618115	0.0398147196977217	0.0296365604426918	0	0.0609192024240092	0.627856090104609	0
Control	0.962773375130378	0	0.00626858532702164	0.00892610917136662	0.00818786468657731	0	0.00677749601184598	0.00645125433081708	0.000615315341993235
Control	0.820821101731923	0	0.0302974701815733	0.050609388371116	0.0392986973014209	0	0.0391387020617387	0.0172140429982932	0.00262059735393542
Control	0.820723212697722	0	0.0292302586699116	0.0456740517086069	0.0325113004527562	0	0.035086980654538	0.0314017861823914	0.00537240963407392
Control	0.384436923289792	0.0445017873341874	0.0436725630491199	0.0668647824820237	0.054929244002506	0	0.0471031535631765	0.358491546279194	0
Control	0.485318059103906	0.0342473514225525	0.0569013807430432	0.0818023491333657	0.0560658314376413	0	0.0750437073052371	0.210621320854254	0
Control	0.595086151722437	0	0.0568956414640229	0.0758151442104618	0.053793799096818	0	0.072984232435065	0.145425031071195	0
Control	0.754921036338379	0	0.0386559916982602	0.0583272884491136	0.0414075285845151	0	0.0434566816389539	0.0506575154997858	0.0125739577909924
Control	0.255530068149179	0.0604697375549455	0.0489295221357731	0.0615902290030444	0.049916879060291	0	0.0679618877061377	0.455601676390629	0
Control	0.2536600826175	0.0455890123722029	0.0489521230022575	0.05274500413651	0.0305497453562734	0	0.0725346551237496	0.495969377391506	0
Control	0.471912090691541	0.0281965164571215	0.061790439586868	0.0821578060483256	0.0602992578580491	0	0.0686672556704584	0.226976633687636	0
Control	0.127899349436064	0.034777912627166	0.149087245218354	0.125082124886959	0.0922846363826822	0	0.166678265282711	0.304190466166063	0
Control	1	0	0	0	0	0	0	0	0
Control	0.902026944523138	0	0.0172062766293992	0.0251533452913458	0.0159127328943181	0	0.0222403180745269	0.0136079964840829	0.00385238610318929
Control	0.3574762577327	0.0594385820010949	0.0505637499760576	0.0714277084265011	0.04925374696834	0	0.058423009963131	0.353416944932176	0
Control	0.795223405179301	0	0.0303224003247228	0.045828978399751	0.0363265028730959	0	0.03533273826164	0.0534979698136149	0.00346800514787402
Control	0.260781111751717	0.058166528134869	0.0515060818693656	0.0630256014964366	0.0399305009721488	0	0.0580932138787206	0.468496961896743	0
Control	0.332217415733268	0.0417612017271657	0.0429427031122605	0.0609845592315884	0.0374331899309341	0	0.0641092976825137	0.420551632582269	0
Control	0.379686884630076	0.0300413779067829	0.051635881389294	0.0689025376494872	0.0504318722287225	0	0.0941008291306796	0.325200617064958	0
Control	0.587294836809555	0.00825817509131189	0.0522591545640805	0.076688199177212	0.0583119008991326	0	0.0641639765778925	0.153023756880815	0
Control	0.751780104773537	0	0.0361243463942372	0.0626239221738024	0.052146037249357	0	0.0524308258336926	0.0304942943235453	0.0144004692518282
Control	0.266863317500365	0.0908770263956473	0.0537576532248976	0.063235073237068	0.0450267529143701	0	0.0731202209575912	0.407119955770061	0
Control	0.376008882762461	0.0583934862047079	0.0758068302723359	0.0919420493833111	0.0604235001656216	0	0.0941594402241839	0.243265810987379	0
Control	1	0	0	0	0	0	0	0	0
Control	0.547517786462502	0.00987296461805481	0.0570901152238342	0.0717248470859466	0.0481522534820515	0	0.0656133471294174	0.200028685998193	0
Control	0.218926570284732	0.0158719357843233	0.0306192560195276	0.0456438499159851	0.0195832186614883	0	0.0744772432647388	0.594877926069205	0
Control	0.161874617788706	0.0599294451441179	0.028841398295845	0.0399097969508875	0.0258769893195882	0	0.0242692545336792	0.659298497967176	0
Control	0.974337342207551	0	0.00454676979658274	0.00719550616098778	0.00453526087397844	0	0.00544329551019124	0.00254050886896251	0.00140131658174671
Control	0.0850751141246058	0.0228787982007005	0.0105256173611552	0.0110707943967661	0.0119853858121261	0	0	0.858464290104646	0
Control	0.478677678362724	0	0.0563524321293458	0.0935386034246911	0.0679014722474657	0	0.0777444943277029	0.22578531950807	0
Control	0.180292512616424	0.0491132078252902	0.0390389279882314	0.0607241676960961	0.034804049737683	0	0.0588171382726696	0.577209995863605	0
Control	0.40340269825765	0.0153915216373447	0.0436976794295748	0.061724842289045	0.0347076781449516	0	0.0585781348226653	0.382497445418768	0
Control	0.820179164755934	0	0.0264373073001393	0.0392244612785312	0.0336978548061354	0	0.032128986822582	0.0421723578192043	0.00615986721747412
Control	0.68881566599129	0	0.048920169352534	0.0701612883918434	0.0554136600663982	0	0.0531144812912964	0.0724629615386671	0.0111117733679707
Control	1	0	0	0	0	0	0	0	0
Control	0.07464716408481	0.0267253219397688	0.00336012637930545	0.00125141101933419	0.00234318641010825	0	0	0.891672790166673	0
Control	0.42592220482911	0.0432905154970779	0.0534225067617162	0.0738626576088459	0.0588506171129301	0	0.0764633151327648	0.268188183057555	0
Control	0.172111657765707	0.0535095302184093	0.0301156257727334	0.0429944731440505	0.0316405405342552	0	0.0613511093081618	0.608277063256683	0
Control	0.404293350942686	0	0.0585985192201276	0.0806651769074783	0.0511786824886046	0	0.0844006202335316	0.320863650207572	0
Control	0.152511206326207	0.0406474975393346	0.0303638998817132	0.0336452477084488	0.017509839931253	0	0.0403832871837445	0.684939021429299	0
Control	0.797912651692244	0	0.0321274783775591	0.0489193389490205	0.0375717980890734	0	0.0343513171842943	0.0417950603970541	0.00732235531075436
Control	0.0432025764202886	0.0189663239393065	0.00630719414343012	0.00484159453569438	0.00955715723407713	0	0.0371900791398039	0.879935074587399	0
Control	0.66881246066297	0	0.0487815672755823	0.0671902481018543	0.0496695173850544	0	0.0588389529175464	0.101087304068787	0.00561994958820537
Control	0.351740299185508	0.0404979648357183	0.0431523631987935	0.0545863639479188	0.0464600619885358	0	0.0444770466576825	0.419085900185843	0
Control	0.191589683265371	0.0545736598170392	0.0624109934386871	0.0809559774781556	0.070308211073523	0	0.082480193113064	0.457681281814161	0
Control	0.171880034967464	0.0691134971923297	0.0195426681201127	0.0298074408027635	0.0256618970153032	0	0.0410330733939294	0.642961388508098	0
Control	0.814011148332827	0	0.0299366490626495	0.047455003797253	0.0347151660502132	0	0.0323299088448979	0.0333525476918127	0.00819957622034673
Control	0.350667734004113	0.0375246160171688	0.0475615029180999	0.0679023797011363	0.0492266346602244	0	0.101024634955974	0.346092497743284	0
Control	0.243056327506	0.0416751944710497	0.047893682335407	0.0569351650070534	0.0371745834965196	0	0.0494162354008078	0.523848811783163	0
Control	1	0	0	0	0	0	0	0	0
Control	0.610077264823985	0	0.0504277461888085	0.0674579743759902	0.0541912968538233	0	0.0624009855370515	0.155444732220342	0
Control	0.713136181081962	0	0.0470487243123435	0.0711900261097454	0.05595532054325	0	0.0430430579021861	0.061143759989443	0.00848293006107022
Control	0.054807332055204	0.0165848424754496	4.19154398013932e-05	0	0	0	0.00690439766913982	0.921661512360405	0
Control	0.891976334930883	0	0.0176314039485342	0.0286587330165219	0.0199074176335142	0	0.0207093091465987	0.0203798404266703	0.000736960897277827
Control	0.670783706903246	0	0.0451294505666629	0.0679519631995113	0.0549510548380819	0	0.0511546142076288	0.110029210284869	0
Control	0.188632538460226	0.0554762052032342	0.0435685366394588	0.0484839976366482	0.0342401475915702	0	0.0730323582573036	0.556566216211559	0
Control	0.50162390285369	0.018652334267323	0.0514809880591952	0.0697049580127279	0.0507670667090856	0	0.0639946258705695	0.243776124227409	0
Control	0.180683336635541	0.0501238077412386	0.0296906453043307	0.0429922126939346	0.0297049658945067	0	0.0430474372418856	0.623757594488562	0
Control	0.368597255662409	0.0359140350933323	0.0640863906287166	0.0890123324391365	0.0626411831615095	0	0.118435024077877	0.259144333763747	0.0021694451732723
Control	0.832778917195376	0	0.0259521437971628	0.0398171257387035	0.033158312922065	0	0.0350052044741334	0.0332882958725596	0
Control	0.0889073654329965	0.0341947050378053	0.0231105750626984	0.0200039552483785	0.0151753842689692	0	0.0276356177404429	0.790972397208709	0
Control	0.175503729625944	0.0462420215674316	0.0321872784711563	0.0348069869189339	0.0280252891291748	0	0.0118060644175453	0.671428629869814	0
Control	0.0881556593083593	0.0277134970611969	0.0072352299400112	0.00982378184418125	0.00511363808812769	0	0.00660154521908135	0.855356648539042	0
Control	0.258224854748412	0.0236182082888825	0.0748616487767463	0.0932120952076494	0.0708263125675014	0	0.0916521872528799	0.387604693157929	0
Control	0.102086314687499	0.0252131311861268	0.00539560021124775	0.00730642914315378	0.00221799297159981	0	0.0170696331723026	0.84071089862807	0
Control	0.463018513500808	0.0581350422595175	0.0549030660834558	0.0651055742041884	0.0465656346179693	0	0.0708571854134429	0.241414983920618	0
Control	0.175870920496669	0.0488611779713582	0.0303204414484281	0.034444548795574	0.0245933836637502	0	0.0455928404017661	0.640316687222454	0
Control	0.140719428242595	0.0458801534644598	0.0169788705780935	0.0291700845499169	0.0234862851814611	0	0.0330197327833409	0.710745445200133	0
Control	0.716906762772906	0	0.0452499300067595	0.06839389523455	0.0466321513209849	0	0.0547824207194338	0.0499016592004305	0.0181331807449354
Control	0.983613333457482	0	0.002709377590234	0.0045228271752692	0.00379613218323495	0	0.00326681625590151	0.000765962176170232	0.00132555116170768
Control	0.0682909840031359	0.0127273012285505	0	0.00663820313617988	0.00329482703279769	0	0	0.909048684599336	0
Control	0.735776914404465	0	0.0405323880978039	0.0535932818078941	0.0347167578080105	0	0.055684959399431	0.0746262809850932	0.0050694174973025
Control	0.249575110529985	0.0420700003946634	0.0331726648276789	0.0449725752739878	0.0305037365511834	0	0.0411099391569492	0.558595973265553	0
Control	0.151742943848295	0.0222704094448607	0	0.0123700841654139	0.016016176114338	0	0.0521008193960745	0.745499567031018	0
Control	0.177652877154319	0.0290554101499691	0.0463582335392286	0.0624321025691217	0.04460369617818	0	0.073007036062192	0.566890644346989	0
Control	0.199000525186261	0.0260175160133859	0.0259007325373376	0.0708480570999516	0.0905580560501912	0	0.0999253971596419	0.487749715953231	0
Control	0.115242394227103	0.0134037105358361	0.00289089729172338	0.0339116240498038	0.0570997327368534	0	0.13672749185874	0.640724149299941	0
Control	0.356525635817915	0	0.0362012810863967	0.0843030936579249	0.0821181785337656	0	0.131556453241298	0.3092953576627	0
Control	0.404754384026691	0.0517451938810331	0.0465431975795031	0.0653067494470955	0.0633078606125429	0	0.0610904698593472	0.307252144593788	0
Control	0.142410593861879	0.00917023616911808	0	0.00821732379246856	0.0224395686997854	0	0.0307021424283385	0.78706013504841	0
Control	0.112731684056714	0.0276633007684827	0	0.0122699220758028	0.0318205551416937	0	0.0308813708618695	0.784633167095437	0
Control	0.0747975358841547	0.0131160631902589	0	0	0.0171984492853876	0	0.0357878025267437	0.859100149113455	0
Control	0.243181464324116	0.0391301389800097	0.0307008345521208	0.0583212019497772	0.063727538515034	0	0.103661589376289	0.461277232302653	0
Control	0.181425287509033	0.0301883916805046	0	0.0112027394170485	0.0332516763779038	0	0.0158868076017375	0.728045097413773	0
Control	0.342942920950326	0.0233293528529346	0.00590752044810736	0.0458833052505049	0.0879316945073169	0	0.0526289737450403	0.44137623224577	0
Control	0.833520598904878	0	0.0217722411007038	0.0377989078718268	0.0394662541191809	0	0.0370597023742687	0.0283580135966483	0.00202428203249366
Control	0.140493193660971	0.0201804738285991	0.0147004408577478	0.0350951151496731	0.0424645910300625	0	0.0533692854016348	0.693696900071311	0
Control	0.261572464591745	0.051896398039382	0.047853315837291	0.0667632558010458	0.0540893720328586	0	0.0699830187104837	0.447842174987194	0
Control	0.0986391287514631	0.0139233462381543	0	0.0121908118752291	0.029045622666379	0	0.00227001642715849	0.843931074041616	0
Control	0.956979832433717	0	0.0062063652031761	0.0102134435108038	0.00945111533574701	0	0.00757256634565091	0.00957667717090543	0
Control	0.477062109326034	0.0156388080775103	0.0527845225557451	0.0807441898364465	0.070356288727668	0	0.0725549401522475	0.230859141324348	0
Control	0.540705602309813	0.00904694445309494	0.0354059656438348	0.0628018784269598	0.0573321906874719	0	0.0745536204288949	0.22015379804993	0
Control	0.180609820473727	0.0296748718242779	0.00468625603346979	0.0314971198343166	0.0571177295398018	0	0.0725506149508788	0.623863587343528	0
Control	0.961743815130926	0	0.00480736347701582	0.00839969869603397	0.00802137640941822	0	0.00774542847950351	0.0092823178071021	0
Control	0.484794472727778	0.0130052991550566	0.0347424455657959	0.0601375148056277	0.0635050695598372	0	0.0550068734648349	0.288808324721069	0
Control	0.787402180547825	0	0.0462295645033641	0.0531322974543131	0.0529533827442926	0	0.0318690930278828	0.0214000520754677	0.00701342964685489
Control	0.239108357692373	0.0395116555640102	0.0117265152305011	0.0425958595085883	0.0643299831620808	0	0.0212313134823818	0.581496315360065	0
Control	1	0	0	0	0	0	0	0	0
Control	0.102745294273052	0.00546649368424376	0	0.0086299158146483	0.0287453719271023	0	0.0758943819000739	0.77851854240088	0
Control	0.983931819718068	0	0.00195273580929055	0.00327418637273076	0.00362087537162515	0	0.003174775342246	0.00404560738603925	0
Control	0.692460962082952	0	0.033712285937879	0.0746699097684493	0.0686279589235249	0	0.0618670127113324	0.0686618705758623	0
Control	0.0704231714840768	0.00576178250090009	0	0	0.0283117739821299	0	0.107280671148569	0.788222600884324	0
Control	0.105756268000689	0.000811412868378061	0	0	0.0107546874852964	0	0.0496127860080617	0.833064845637575	0
Control	0.602827502664373	0.0253075091140553	0.0525851783263393	0.079169071437218	0.0936490790610309	0	0.0447367721490704	0.101724887247913	0
Control	0.470211264902988	0.00229943269947016	0.0240774062162	0.0520993509456722	0.0597725779722326	0	0.0760346681373859	0.315505299126051	0
Control	0.108878743168811	0.00146796971817095	0	0.0184125507451837	0.0514205469145247	0	0.00852912586475329	0.811291063588556	0
Control	0.76330163447236	0	0.0364495868872816	0.0508133063512904	0.044269577062758	0	0.0415706091853743	0.0635952860409354	0
Control	0.482109003604088	0	0.0570193477979613	0.0850293218448313	0.0756889022717326	0	0.101821704993034	0.198331719488354	0
Control	0.474572589348687	0.0278500404817093	0.0557923509908223	0.0723159493616668	0.0611151038843356	0	0.0624176731976792	0.2459362927351	0
Control	0.441636874550387	0.0130134184414564	0.0568223691461518	0.0741768009063154	0.0449300322994892	0	0.0614498672761372	0.307970637380063	0
Control	0.163468229023974	0.0478544328759013	0.0318006876856276	0.0416852035791442	0.0293493958292135	0	0.0349782707928746	0.650863780213265	0
Control	1	0	0	0	0	0	0	0	0
Control	0.294507406192604	0.0508505612528991	0.0454217937374115	0.0559505839018486	0.038763997697428	0	0.0631612667517273	0.451344390466081	0
Control	1	0	0	0	0	0	0	0	0
Control	0.232948982507156	0.0293539891411395	0.0467028354267978	0.0633865958238768	0.0475894782856379	0	0.0830176598623958	0.497000458952997	0
Control	0.512577223780806	0.0789718367393765	0.0601847127664701	0.0841406377259085	0.0751837636390913	0	0.0802852464025781	0.10865657894577	0
Control	0.28211295849116	0.0538145440110483	0.0474637195896401	0.0603661418908571	0.0485209388504246	0	0.130640096850784	0.377081600316086	0
Control	0.867089762169104	0	0.0235874602940893	0.030655426838517	0.0218666089344613	0	0.0285228098555953	0.0239487003788344	0.00432923152939917
Control	0.756299268134921	0	0.0467320638004143	0.0590624367460944	0.0504068341490893	0	0.0568740318213588	0.0241601847248048	0.00646518062331722
Control	0.0720984472063392	0.0259183276125025	0.00696576999208859	0.0110423048152503	0.0176214613600412	0	0.0241863288463168	0.842167360167461	0
Control	0.870794617929212	0	0.021379386124563	0.0302792050348914	0.0245482114614134	0	0.0260944971932119	0.0226061828743443	0.00429789938236425
Control	0.889733630533321	0	0.0189625690540405	0.0250820370595637	0.021412262119263	0	0.020554144558558	0.0198387110027003	0.00441664567255298
Control	0.619924695601652	0	0.0520530545934753	0.0786179039890504	0.0582528410466629	0	0.0775258041372833	0.0941776873777174	0.0194480132541589
Control	0.339580047442039	0.0580827858824099	0.0538038045091308	0.0674608205556078	0.0584879252543708	0	0.0727968834088922	0.34978773294755	0
Control	0.223961222334091	0.0386421008153462	0.0455580018926434	0.068211825835509	0.0562038865013406	0	0.139174614838781	0.428248347782289	0
Control	0.4996286277161	0	0.0525276163016618	0.0695766881249213	0.0441432335879606	0	0.0621052328643947	0.272018601404962	0
Control	0.0524556213713571	0.012068440368351	0	0	0.000230243747905141	0	0	0.935245694512387	0
Control	0.105550433579466	0.0369456409289248	0.0202363122497093	0.0224440979405001	0.0147939541429284	0	0.0186583258123417	0.78137123534613	0
Control	0.0849530542312467	0.0311040584070214	0.0227108622830387	0.0253687179192312	0.0290978706403439	0	0.0132055970893922	0.793559839429726	0
Control	0.452309593196013	0.0366941871982396	0.0627702391581968	0.0835283320882401	0.0645479031745716	0	0.0676861121212138	0.230623107803841	0.00184052525968384
Control	0.339882044047362	0.0386883807938459	0.056598886608862	0.0776756802372697	0.0580627922668506	0	0.0732158729048432	0.355876343140967	0
Control	0.898836645074175	0	0.0187730799659792	0.0252461926377011	0.0190663673982903	0	0.017751445547894	0.0178432427195536	0.00248302665640689
Control	0.0879177043515934	0.0252759193596336	0.00787289801532818	0.00352495343039158	0	0	0.0235312059865587	0.851877318856494	0
Control	0.0867958351701121	0.0280177935713553	0.0215153510874168	0.0274671028504105	0.0324100250776451	0	0.0317342669970211	0.772059625246039	0
Control	0.344589555418205	0.0432231034663514	0.0458362079587443	0.0651418445538544	0.0449866806748839	0	0.0479421069436244	0.408280500984337	0
Control	0.549889156665098	0.00798958877954026	0.0512596162200431	0.0678078382643847	0.0443814029304633	0	0.076717653277753	0.201954743862717	0
Control	0.0569270243271361	0.0183244708983043	0.00278703304537057	0.00880720479863224	0.0105216387794787	0	0.00554779720939241	0.897084830941686	0
Control	0.33077807101892	0.0620920700301116	0.0490343795788782	0.0716602905990113	0.0527963229187527	0	0.0497488208071204	0.383890045047205	0
Control	0.182864232897356	0.0552514048602529	0.0325615857716251	0.0325891713886542	0.0178502099428634	0	0.0464164024480389	0.632466992691209	0
Control	0.715613810233457	0	0.0471229475938333	0.0741447090730288	0.0631701027582563	0	0.0581949201308778	0.0291210073426211	0.0126325028679254
Control	0.152032730452054	0.0529324288528932	0.0357010153895616	0.0428852953797971	0.0342643629944152	0	0.0508107189572601	0.631373447974019	0
Control	0.509801291828841	0.0147286778908122	0.0526211297203842	0.0677136204477398	0.0499101478329741	0	0.0651673381049684	0.24005779417428	0
Control	0.714281863952519	0	0.0423105423564193	0.0587783228736231	0.0476221938095383	0	0.0408155604567171	0.0826389753425487	0.0135525412086339
Control	0.423682703713614	0.0402398699700611	0.057252633227817	0.0690383855444599	0.0534874017116369	0	0.0511250569005001	0.305173948931911	0
Control	0.0313105003328584	0.00434904474250523	0	0	0	0	0	0.964340454924636	0
Control	0.045048543860379	0.0158541243210617	0	0	0.00268935535872626	0	0	0.936407976459833	0
Control	0.879631111362731	0	0.0219826370276019	0.0292736246862185	0.0231298817121687	0	0.0217950963411756	0.01763484538725	0.00655280348285428
Control	0.118614822052464	0.0316040976626087	0.0318339711706304	0.039288395023135	0.0195774907695125	0	0.0398457134581773	0.719235509863472	0
Control	0.601071344539492	0	0.0522390580909075	0.0704983490943102	0.0580013325439747	0	0.0522819743355489	0.165907941395767	0
Control	0.979671518013836	0	0.00337279321236885	0.00483229556844219	0.00430718628790457	0	0.00386813131655998	0.00328110589117202	0.000666969709716654
Control	0.83570052410866	0	0.0261794812855868	0.0384726632931557	0.0312220775518935	0	0.0291111664557327	0.032767453861725	0.00654663344324622
Control	0.145425411461011	0.0524131268628088	0.0416429626302996	0.045737075542673	0.0338877552687672	0	0.0580164480557328	0.622877220178708	0
Control	0.0500552348710454	0.00600297571859627	0	0.0047791128987675	0.0031897938185461	0	0	0.935972882693045	0
Control	0.543907337835069	0.0620484761882478	0.058873715143911	0.0887464827134384	0.076358143638093	0	0.0669722606828527	0.103093583798389	0
Control	0.285587389324425	0.0609346872497383	0.0440524278812248	0.0693363409323672	0.0453876690994796	0	0.0475151366409512	0.447186348871814	0
Control	0.696178979923951	0	0.047616768826066	0.0633896229704429	0.0469523278795793	0	0.0523604690850554	0.0895307551058071	0.00397107620909851
Control	0.249773403913168	0.0442339944221972	0.0317601103839063	0.042824629494904	0.0294515683507514	0	0.0293562129612664	0.572600080473807	0
Control	0.625594619384096	0	0.0612684662610477	0.0900074772509435	0.0704532684075748	0	0.0715961003490287	0.0664536696355281	0.0146263987117806
Control	0.219237755483338	0.0650037306543286	0.0469614019721907	0.0515998324802592	0.0349283369061015	0	0.0741422516514549	0.508126690852327	0
Control	0.884971313293669	0	0.0183699199907604	0.027430071136212	0.0231073584095524	0	0.0211201353652508	0.018999398370452	0.00600180343410311
Control	0.914394569107079	0	0.0146922765041548	0.0217122504229704	0.0174567446636171	0	0.0147534187909624	0.0147124903503896	0.00227825016082649
Control	0.861559377110462	0	0.024135118955975	0.0315605187528252	0.0281245334113503	0	0.0279920570074141	0.0222772048288614	0.00435118993311197
Control	0.312588500198357	0.0323944029859081	0.063101752227791	0.0808922239673715	0.0589239114867152	0	0.0865144649860864	0.36558474414777	0
Control	0.946610581703476	0	0.00981244681682639	0.0121588222056446	0.00945630347289671	0	0.0103268255278111	0.0101275791956676	0.00150744107767765
Control	0.16166681654228	0.0607387121170493	0.0593266043864458	0.072398943130874	0.0631266000074345	0	0.0742281537176728	0.508514170098243	0
Control	0.146229188514191	0.0333851775153504	0.0326690734542719	0.0252135735630111	0.0116010295739721	0	0.0435388447544446	0.707363112624759	0
Control	0.853785912242274	0	0.0228075098041293	0.0336674021772661	0.0250671496919199	0	0.0300526280432479	0.032066007504114	0.00255339053704885
Control	0.0784818225143614	0.0287444859850677	0.00591981342749465	0.00775225250402313	0.0111737258028408	0	0.00408365295741504	0.863844246808797	0
Control	0.882987504558012	0	0.0192539733093182	0.0264836974612215	0.0196120053768017	0	0.0249920197844506	0.0211493010722035	0.00552149843799283
Control	0.385655769748267	0.0400133933024115	0.0470202256003889	0.0592077410282822	0.0477120621542933	0	0.0553401876921832	0.365050620474174	0
Control	0.161185815173534	0.0653037728105435	0.0280418750877747	0.0300656427721122	0.0242499045392695	0	0.0313668577616879	0.659786131855078	0
Control	0.54766496067563	0.0442043183895492	0.0507187485141665	0.0646568190695294	0.0512352031516725	0	0.0684648068694279	0.173055143330025	0
Control	0.838740360421076	0	0.024555895323273	0.0366113253186304	0.0286223294109254	0	0.0310050169659191	0.0392409785037717	0.00122409405640395
Control	0.969006648764426	0	0.00521306607082564	0.00775078899232189	0.00595943696292818	0	0.0061444363855451	0.00479478378898804	0.00113083903496543
Control	0.39336311114785	0.030761479421099	0.0494187222026137	0.0636609683389715	0.0441083734666395	0	0.0664238792124997	0.352263466210326	0
Control	0.214737450973049	0.0061597998096241	0.0354937806915532	0.0488236176668099	0.0311686005806583	0	0.0764204595958766	0.587196290682429	0
Control	1	0	0	0	0	0	0	0	0
Control	0.589140771785683	0.0093441951193188	0.0492797344790573	0.0733393982233276	0.0605185837900815	0	0.0628561118838816	0.149289240080543	0.00623196463810701
Control	0.863118654910496	0	0.0231918377566959	0.0332267020246625	0.0256177874741767	0	0.0282771944763621	0.0239243045683738	0.00264351878923285
Control	0.0345858853990781	0.00564039449300764	0	0	0	0	0	0.959773720107914	0
Control	0.258988655406884	0.0515085650452763	0.0697343023645997	0.105450832497445	0.0932901327204496	0	0.0973289592549817	0.323698552710364	0
Control	0.221343760113317	0.0407696745755775	0.0262746576429403	0.0332101851510159	0.0229008770702849	0	0.0494548850382871	0.606045960408577	0
Control	0.190090465397549	0.0468741916251643	0.0338835485968055	0.035937326875276	0.0275656963386085	0	0.0297730428189757	0.635875728347621	0
Control	0.251314661046525	0.0418249291078094	0.0395878622660988	0.0449088626298184	0.0279701992089377	0	0.0602470749612334	0.534146410779578	0
Control	0.242742649937322	0.0419143537472651	0.0355222420844351	0.0448636145247754	0.0282995991957029	0	0.0627927626711935	0.543864777839306	0
Control	1	0	0	0	0	0	0	0	0
Control	0.268637462035265	0.055145697907881	0.0391430130630916	0.0517544862284764	0.0383167621887471	0	0.0493951159001348	0.497607462676404	0
Control	0.708234980141785	0	0.0408825793224495	0.0671006572074619	0.0485982814291396	0	0.0554577297016569	0.0653457946329397	0.0143799775645669
Control	0.277492250235898	0.029462755769477	0.04237579571249	0.0562963171364778	0.0396614567049303	0	0.0739014666185107	0.480809957822216	0
Control	0.0736657808357053	0.0192717126596236	0.00313669820695522	0.000473763104558711	0.00078309647367129	0	0.00429220098611195	0.898376747733374	0
Control	0.237839994004487	0.041400604891255	0.0421926031248969	0.0508279737099526	0.0345087357514595	0	0.0680929954918221	0.525137093026127	0
Control	0.263230006576036	0.0539875498278385	0.0369244730400725	0.0431771779542523	0.0306769142731749	0	0.0467725644691518	0.525231313859474	0
Control	0.176305598968751	0.0413649418864604	0.0206649573842106	0.0232296789594588	0.0148718306453096	0	0.0436328296518183	0.679930162503991	0
Control	0.225255148693126	0.0670588171365506	0.0484423832517927	0.0546524045305073	0.0385643479649289	0	0.0593876207731788	0.506639277649916	0
Control	0.649193564135601	0.0156780722971895	0.0419873712904654	0.0517769604616609	0.0378820468647074	0	0.0763623372397506	0.127119647710625	0
Control	0.379981302191251	0.164329907716154	0.074407666786182	0.129778606760635	0.0835973656946526	0	0.0864696650333284	0.0698955580947714	0.0115399277230263
Control	0.253367611849303	0.00745741143071135	0.047694163585001	0.0570294797315347	0.0411115967558271	0	0.0554855499151716	0.537854186732451	0
Control	0.207160702497864	0.0498608992749326	0.0305877420994363	0.0426258027628128	0.0288538786688005	0	0.0248395275347101	0.616071447161444	0
Control	0.0268487042318003	0.0156398787911221	0.0042997511792393	0.00645539755149232	0.0108885599039312	0	0	0.935867708342415	0
Control	0.91300066845156	0	0.0148450183776398	0.0229427425881078	0.0182227829600355	0	0.0168706560908932	0.013527489123186	0.000590642408577727
Control	0.569960592353449	0.0118725372455458	0.0576923925757741	0.07594219267695	0.0567228533540196	0	0.06531535010659	0.158516663494952	0.00397741819271881
Control	0.220379219987805	0.0624481949729317	0.024329396719927	0.0340814495475372	0.0209281499792099	0	0.0310969882430015	0.606736600549588	0
Control	0.660306146562393	0.00082880079259389	0.0455716608902948	0.0674792882694309	0.052765657391561	0	0.0541094164780713	0.11851719161142	0.000421838004235101
Control	0.439410606092471	0.0927150052246322	0.0626441344584917	0.0944171120151925	0.0783651002089723	0	0.0763174225587941	0.156130619441447	0
Control	0.265960921457918	0.0233165465363008	0.0521532032270884	0.08146942320772	0.0574766315766962	0	0.0675423602676642	0.452080913726612	0
Control	0.970003130185501	0	0.00490265050035197	0.0084091030705069	0.00722381284008923	0	0.00554088258479143	0.00257514431176513	0.00134527650699394
Control	0.918929303078268	0	0.0139996584309565	0.0223951829054915	0.0143286388062693	0	0.0160695621019139	0.0113589407432811	0.00291871393381981
Control	0.355729021553648	0.0392225237305717	0.0400539580454194	0.0567528502943757	0.0394587868122325	0	0.0614513193109679	0.407331540252785	0
Control	0.613099988195847	0	0.0639242735761841	0.0992301914402733	0.0894257593105811	0	0.0645912385392334	0.0431551281195449	0.0265734208183364
Control	1	0	0	0	0	0	0	0	0
Control	0.0822153427663744	0.0239290087151933	0.00991351510062565	0.0130820465005742	0.0133402337859758	0	0.00862658632320529	0.848893266808051	0
Control	0.359850386816859	0.035785580553646	0.0480565662314292	0.064140056988871	0.049135776538452	0	0.0443048401887415	0.398726792682001	0
Control	0.326005819195439	0.0697447027452525	0.0437601948143467	0.062559143559169	0.0469654230070097	0	0.0622940652964366	0.388670651382347	0
Control	0.736330749940822	0	0.038807517535843	0.0598713279501154	0.0426156861695617	0	0.0534978492343273	0.0579119227326035	0.0109649464367273
Control	0.311068282013224	0.0475007206544578	0.0384371427500232	0.0535460972321248	0.0407876100908294	0	0.0468832111366198	0.46177693612272	0
Control	0.922142484373484	0	0.013716872092928	0.0187817788018108	0.0141151717646757	0	0.0144227884811712	0.0155705661173341	0.00125033836859666
Control	0.215037426753004	0.0503115221262239	0.0345834906353605	0.0458119041755518	0.0259544932178422	0	0.0510089015450098	0.577292261547007	0
Control	0.068182811637034	0.018060118126333	0	0.00224204820198169	0.00799429352946356	0	0	0.903520728505188	0
Control	0.399484873371106	0.0339110220008286	0.0499456435318162	0.0710744775788721	0.0518673337992236	0	0.053692253922737	0.340024395795416	0
Control	0.622433407583728	0	0.0548299668739015	0.0857717531332962	0.0743716682300632	0	0.0727148017135925	0.0853262073303121	0.00455219513510675
Control	0.745850430391165	0	0.0392045366563926	0.0556910827061075	0.0436893668072513	0	0.0473073334564905	0.0591495736727525	0.0091076763098408
Control	0.898530588423022	0	0.0183540556457837	0.0266205824929394	0.0194470504111582	0	0.0195560168185223	0.0121601713167314	0.00533153489184302
Control	0.21745545651212	0.0536916950924028	0.0408632081028409	0.0540046002548452	0.0323047975271732	0	0.0533637348748096	0.548316507635808	0
Control	1	0	0	0	0	0	0	0	0
Control	0.126101229546837	0.0343094155933006	0.0183370396035186	0.0217482301426835	0.0107744618641927	0	0.0186653303709706	0.770064292878497	0
Control	0.138760444280154	0.0438825747059491	0.0235071490408576	0.0228846053285787	0.0129558006267621	0	0.00414172015304179	0.753867705864657	0
Control	0.249218042476495	0.0488634379480578	0.0358882620327291	0.0413771185732641	0.0307806700578911	0	0.0379723859193536	0.555900082992209	0
Control	0.318089186393779	0.0890245305781003	0.0743750700465218	0.0966967068705382	0.0823446500136692	0	0.0775397443647361	0.261930111732656	0
Control	0.47599243370051	0.0208464613402624	0.0615571408837207	0.0825357213843696	0.0652075960984815	0	0.0814463685331702	0.212414278059486	0
Control	0.984606832327949	0	0.00290651663290099	0.00426022414582095	0.00295098769652961	0	0.00300155672424942	0.00227388247255006	0
Control	0.197832466660913	0.0498596961704555	0.0321035764134409	0.0364477007073254	0.0252684259987402	0	0.0243254389318575	0.634162695117268	0
Control	0.850875685569965	0	0.0253227427256314	0.0349208698214028	0.0260259013504228	0	0.0262245643221742	0.0330137303407646	0.00361650586963933
Control	0.436026627248142	0.0235049873421833	0.0508779601880329	0.0682792935190056	0.0469502868210837	0	0.0660703772174156	0.308290467664137	0
Control	0.871282318818461	0	0.0237581084055287	0.0335468992526697	0.0246624981640542	0	0.0233270109317789	0.0200963786195525	0.00332678580795518
Control	0.0803235304823715	0.014769515912501	0.00285586341849319	0.00540763021501164	0.0080790901953421	0	0	0.888564369776281	0
Control	0.924556597170769	0	0.012303014893715	0.0177136058922145	0.0158060611667322	0	0.0151750039766735	0.0111968088970339	0.00324890800286164
Control	0.0741034043721842	0.0216303509422594	0.0142552324589021	0.0136260354595783	0.0141723224947651	0	0.00429260772918155	0.857920046543129	0
Control	0.229460199667114	0.0612785083161652	0.0546249999691459	0.0677994615143798	0.0562591430832415	0	0.0895559473155093	0.441021740134444	0
Control	0.360732516533889	0.0429453475803678	0.0839440278364701	0.101513143906277	0.101491007597425	0	0.0890021033136479	0.207943548628915	0.0124283046030085
Control	0.137383837208944	0.0335862467499267	0.0139446938455119	0.0209265789922953	0.0125182804658918	0	0.0214632654934488	0.760177097243982	0
Control	0.330877807505456	0.0833166580466991	0.0547126988439349	0.0705639548493897	0.0550346967442981	0	0.0604287369859326	0.34506544702429	0
Control	0.230394558636261	0.0631666083471507	0.0382603965545123	0.0483490874732388	0.0377119840792318	0	0.0751412567695049	0.5069761081401	0
Control	0.585729960246876	0.00804885150056049	0.0522141807101435	0.0706522647707639	0.0512536013499356	0	0.065152034974376	0.166949106447345	0
Control	0.922554025464437	0	0.0134863567866323	0.0186114461298813	0.0149806770457664	0	0.0142085728640582	0.0157152582530091	0.00044366345621582
Control	0.10784046439073	0.022112220653358	0.00503676833474039	0.0132661638117281	0.00849336744521514	0	0.0235895106145971	0.819661504749632	0
Control	0.496578977518801	0.07149046001928	0.0836930232676194	0.0980670215192396	0.101669277779372	0	0.0755492914454787	0.0583029013491942	0.0146490471010155
Control	0.176634559440513	0.0542859976490015	0.0319949361991531	0.0326050295923229	0.0204666882148553	0	0.0542593187802413	0.629753470123913	0
Control	0.86194997618773	0	0.0214079612832513	0.0331355488424907	0.0265782386894305	0	0.0273655528544015	0.0287708735161036	0.000791848626592294
Control	0.184878118256291	0.0372123670465912	0.0329961194745786	0.0431180196077877	0.0255480741522132	0	0.0689765185630079	0.60727078289953	0
Control	0.16471077179732	0.048440312512246	0.0192113799619345	0.0283010164973345	0.0200425197743931	0	0.0131086786404214	0.70618532081635	0
Control	0.272524385073479	0.0535639897820733	0.0329367863753049	0.0487313335584586	0.0342810509605126	0	0.0336661300825534	0.524296324167618	0
Control	0.494606894123797	0.0186580026378684	0.0463112770932226	0.0646376578158047	0.0492331569422842	0	0.0493872726141593	0.277165738772864	0
Control	0.121092097246039	0.0405046084172698	0.0243272768081025	0.0280455414216737	0.0221682626182698	0	0.0175764416597953	0.74628577182885	0
Control	0.241305889870983	0.042410728942	0.0437559802150875	0.0620561342578767	0.049139120677874	0	0.0731961330833335	0.488136012952846	0
Control	0.544630688946768	0.0396570398319071	0.0577385097622411	0.0804039153348217	0.0671121160981362	0	0.0591565081651097	0.151301221861016	0
Control	0.105057993847869	0.0290994859333225	0.0335804125432342	0.0439918906142273	0.0363415861510068	0	0.0405973286491315	0.711331302261208	0
Control	0.189015766076504	0.0589915543374998	0.0352327028265983	0.0520954490833082	0.0412721178356903	0	0.0228302954152339	0.600562114425165	0
Control	0.761217301137774	0.0104590997571189	0.0354774572908714	0.0506896433864056	0.0444928170910016	0	0.0379265009807275	0.0480326262291256	0.0117045541269757
Control	0.276977209697901	0.0623185809240351	0.0365568030101918	0.0503507606106632	0.0375852129792323	0	0.0358235381343448	0.500387894643631	0
Control	0.0516471415211192	0.00376900640696823	0	0	0	0	0	0.944583852071913	0
Control	0.120115024059385	0.0234607516333095	0.0132908051383979	0.0205068561218633	0.0132617148487785	0	0.00686653996148113	0.802498308236785	0
Control	0.847841199821065	0	0.0259264278557685	0.0388354072533364	0.0297101193638492	0	0.028794301101049	0.0193193271832206	0.00957321742171091
Control	0.989356937051315	0	0.00189687403857796	0.00249513062839212	0.00197388630969089	0	0.00215726463407603	0.00202958215953131	9.03251784163093e-05
Control	0.631419822962989	0	0.0521878018605781	0.0776702710557837	0.05858717816647	0	0.0815711730071063	0.0882436036476622	0.0103201492994103
Control	0.0943988664695528	0.0255689213189369	0.00993918014263386	0.0116287224235574	0.00682874059703185	0	0.00659958052267915	0.845035988525608	0
Control	0.545363039153457	0.0122183160449482	0.0522815176921421	0.071313439502586	0.0510836637195395	0	0.0608741941464872	0.20686582974084	0
Control	0.219560760376937	0.0445105966998465	0.0319586788022166	0.0437290136465326	0.0326594247521659	0	0.0405519233020103	0.587029602420291	0
Control	0.238197156682493	0.0611081306451961	0.0451270586110923	0.0640900396418734	0.049982515469753	0	0.054175840129046	0.487319258820546	0
Control	0.239732786113566	0.0657878661470006	0.0429003699543765	0.0620263908903624	0.0429040365925616	0	0.0523774852994905	0.494271065002642	0
Control	0.912377042007755	0	0.0151642731083452	0.0224113313705205	0.0176377944535035	0	0.0165434827940046	0.0145910317617534	0.00127504450411783
Control	0.0920704645834518	0.0207427055446952	0.013931857761189	0.0131750460079948	0.0142111217830779	0	0	0.845868804319591	0
Control	0.0824431747614791	0.0277073650351901	0.00262434789422724	0.00677559120372581	0.00737314095296548	0	0.0153023962076993	0.857773983944713	0
Control	0.378769336937782	0.0310044252223757	0.048931787979369	0.0700950636560915	0.0498677365071979	0	0.0494417866408075	0.371889863056377	0
Control	0.995147094685549	0	0.00083870166563568	0.00118976162110283	0.000977524720236243	0	0.000960265304918096	0.000728706951726093	0.000157945050832394
Control	1	0	0	0	0	0	0	0	0
Control	0.972067471811991	0	0.00491324029287108	0.0080270153953714	0.00580735690867968	0	0.00625755096007678	0.00192578456710539	0.00100158006390444
Control	0.896457317745199	0	0.0182109195340213	0.0291913582747605	0.024429417128557	0	0.0189676172109745	0.00811313081231185	0.00463023929417581
Control	0.671276376039732	0.0204265160255515	0.048570260712163	0.0657158315877053	0.0486293220083876	0	0.0564422841462346	0.0882482662382286	0.000691143241997964
Control	0.533787119093873	0.0135016147326741	0.0551848752272443	0.072104708583427	0.0562377049670135	0	0.0651397544995801	0.204044222896188	0
Control	0.967802102707636	0	0.00523009660241852	0.00742574504520681	0.00619569231428382	0	0.00629341344258532	0.00571849674258268	0.00133445314528725
Control	0.323196423592447	0.0357790461718841	0.047738947855643	0.063387287396176	0.0447021026595493	0	0.0553001559600744	0.429896036364226	0
Control	0.324507365232893	0.0606537361257893	0.0554815554489381	0.0778929650253682	0.0646911759204033	0	0.0706317847969032	0.346141417449705	0
Control	0.371786055248613	0.0453310628189641	0.0605887979194883	0.0797478089013453	0.0572119760938522	0	0.0801036045952489	0.305230694422488	0
Control	0.569282721204264	0.0522428361139791	0.0553394307166454	0.0824307283845312	0.0681140108597384	0	0.113655304510249	0.0496922473234983	0.00924272088709502
Control	0.563349163339637	0	0.0612270691772573	0.0835963846999231	0.0684476702226635	0	0.0790776261781741	0.136015082533928	0.00828700384841676
Control	0.73202628383843	0.0128166291033228	0.040847434138579	0.0533280151776967	0.0405535785041433	0	0.0446987098979443	0.0757293493398839	0
Control	0.152369867639506	0.0458146490404977	0.02720987362329	0.038109073578564	0.0232068245031728	0	0.0254849539288023	0.687804757686167	0
Control	0.145633262221465	0.044392693393674	0.0233177418162219	0.0274857044364724	0.0318165035241896	0	0.0377624458277532	0.689591648780224	0
Control	0.752526014809166	0	0.0367047577944842	0.0524833895295146	0.0454205272664254	0	0.0416486714689195	0.0693394514673865	0.00187718766410397
Control	0.107182006837296	0.0487942901068649	0.0341165695419271	0.0308199594450682	0.0248321418534402	0	0.0353459183173274	0.718909113898076	0
Control	0.678599737953989	0	0.0490400902304269	0.0681408779594369	0.0583797526736199	0	0.0569073538735286	0.0876832247351691	0.00124896257382977
Control	0.287191163514792	0.0737316981294745	0.0462884910028525	0.0601294648802347	0.0537884837025104	0	0.0357691894994074	0.443101509270729	0
Control	0.681190390996842	0	0.0446840131538834	0.0617797409294568	0.0527046802740622	0	0.0532797257568336	0.10634249101289	1.89578760325875e-05
Control	0.513452709160017	0	0.0633971948921866	0.0888597438665461	0.060637429899485	0	0.0842936552232096	0.184385466886571	0.00497380007198489
Control	0.128348630769561	0.0502087842766459	0.0263187571308503	0.0308187288531857	0.0246260249262589	0	0.0246665989627925	0.715012475080706	0
Control	0.222426965037128	0.0314056623304211	0.0378394143175081	0.0431557010182305	0.0304196289452907	0	0.0593838555868953	0.575368772764526	0
Control	0.504675048005888	0.00723912690131848	0.050357499016855	0.0663647297609867	0.0560520327744701	0	0.0649236267014586	0.250387936839023	0
Control	0.646644054646758	0	0.0464312585375125	0.0663038806178457	0.0461583445106734	0	0.0457808727632483	0.148681588923962	0
Control	0.0952499087942231	0.054488487826364	0.134281071139543	0.122427302379361	0.130927434797597	0.0484282905173427	0.115118417453858	0.296742449889896	0.00233663720181516
Control	0.544313991637647	0.0148762948584957	0.0638848360876392	0.0807845452161834	0.0615747720034056	0	0.054218561208136	0.180346998988493	0
Control	0.0538681328077987	0.0217228436608602	0.00499035072213079	0.000297202409209088	0	0	0.0238452727033804	0.895276197696621	0
Control	0.375292623834065	0.0451595710803915	0.0508654876502087	0.070699229032179	0.0644424702749284	0	0.0553449019404641	0.338195716187763	0
Control	0.534222878653515	0.0449045103553544	0.0529839820110556	0.0701826975700856	0.0501648982435795	0	0.0530267347228153	0.194514298443594	0
Control	0.0352745443569197	0.0109420598628131	0	0	0	0	0	0.953783395780267	0
Control	0.324483349328411	0.0327511595195682	0.0432196467189645	0.0466570695917101	0.0357080245070716	0	0.04821382609064	0.468966924243635	0
Control	0.101024743790994	0.025558423005245	0.0428777406477142	0.0351942972009393	0.0235611455612156	0	0.0364243532779073	0.735359296515984	0
Control	0.14733449421594	0.0386372203255319	0.0209270142513101	0.0249968591368453	0.0175659960063052	0	0.020567790142993	0.729970625921075	0
Control	0.993246769237478	0	0.00120901132142008	0.0018570393761967	0.00138534008983093	0	0.00134135815760355	0.000662638177863298	0.000297843639606884
Control	0.273672626124116	0.0409728337947804	0.043889785412795	0.055488494111826	0.0434398573861063	0	0.0528752884196715	0.489661114750705	0
Control	0.748026678301134	0	0.0388172412917238	0.053860892361736	0.0420997508793457	0	0.0453832367693793	0.065539604982471	0.00627259541420982
Control	0.248279099289687	0.0595793772863762	0.0336190114052174	0.0424291383330624	0.0383086453340766	0	0.0471532480191898	0.530631480332391	0
Control	0.141975972847371	0.029916677023133	0.0173208670143892	0.0214609412508297	0.0195979018275334	0	0.0235956101548769	0.746132029881867	0
Control	0.109078137109611	0.0388334014271197	0.0124135343922448	0.0211578088350291	0.0153012297499926	0	0.0547341059722441	0.748481782513759	0
Control	0.0974013754225831	0.0269736320236115	0.00388761861224359	0.00510234457804673	0.0025896687389721	0	0.033380448166501	0.830664912458042	0
Control	0.161128964535182	0.0402628776807608	0.0458131449954697	0.048297005684082	0.0356596279701754	0	0.0646602838901283	0.604178095244202	0
Control	0.849392457242501	0	0.0232944204968975	0.0389060878883603	0.0304971450352199	0	0.0320190851919388	0.0226101700292947	0.00328063411578735
Control	0.419181453930742	0.0380701049985912	0.0420630708213778	0.0657577036536371	0.0542398541302014	0	0.0533058766933925	0.327381935772058	0
Control	0.821366606997096	0	0.0284128772295317	0.0406319075732058	0.0313004430459316	0	0.0341199018881781	0.0437207059648841	0.000447557301172336
Control	0.0305691406383845	0.00483707924764607	0	0	0	0	0	0.964593780113969	0
Control	0.742341006020464	0	0.0396109360359294	0.0521068778049329	0.0430073205642295	0	0.0505926398629093	0.0716747057471894	0.00066651396434581
Control	0.512920259563606	0.0650492830504835	0.0503741339082581	0.0705560532654935	0.054798747269991	0	0.0747983597506349	0.171503163191533	0
Control	0.592488775373013	0	0.0515394285671111	0.0784606389921602	0.0606090181440659	0	0.0661466403887469	0.137607534408008	0.0131479641268948
Control	0.397034696432993	0.036703943722753	0.0436429309581606	0.0562124897162172	0.0414593333652316	0	0.0613688558789677	0.363577749925677	0
Control	0.995897056925382	0	0.000686778297966955	0.000982283838393324	0.000728040877870684	0	0.000871644116887236	0.000834195943499587	0
Control	0.251858655305172	0.039197639814099	0.0358192460068479	0.0471907812008444	0.0389705328325567	0	0.0385530364595893	0.548410108380891	0
Control	0.0410859785294547	0.00494280917527567	0	0	0	0	0.0127282130369171	0.941242999258353	0
Control	0.406141771823909	0.0579689299483192	0.0539069230589017	0.0702591037169568	0.0561076887806174	0	0.0692943107062577	0.286321271965038	0
Control	0.255483624698189	0.0416299572097795	0.0399364038148884	0.0520558197689863	0.0429886138640865	0	0.0525479609480764	0.515357619695994	0
Control	0.749506845822618	0	0.0403508788344064	0.0530594319126134	0.0417944798737978	0	0.0429011580808615	0.0691206582778662	0.00326654719783711
Control	0.369824869772137	0.0376717823615692	0.0483368391460536	0.0598132411180889	0.0404803275981845	0	0.043199456154934	0.400673483849033	0
Control	0.991888215293356	0	0.0014706437259213	0.00176850607761892	0.00146813281389663	0	0.0013479520448081	0.00205655004439897	0
Control	0.161798692196627	0.0321319346850773	0.0145069429994455	0.0169965828778779	0.0140178928015281	0	0.0141892062166644	0.746358748222779	0
Control	0.510265002419641	0.0206022581325175	0.07087856944108	0.08849794480671	0.063962925608483	0	0.0705093496580705	0.175283949933498	0
Control	0.990651770015606	0	0.00150925880564286	0.00261302902031715	0.00223514113400891	0	0.00145523860839699	0.00106051863724124	0.000475043778786305
Control	0.203435059634678	0.0518923375135619	0.020113634506216	0.0282914189345041	0.0193865152688682	0	0.0399501150537335	0.636930919088438	0
Control	0.417655368108381	0.0588079501115862	0.0463227240232495	0.071960524268211	0.0567566578218398	0	0.0443854720105527	0.304111303656179	0
Control	0.0964539118465779	0.0157604047619372	0.00965068914812413	0.00968022578075494	0	0	0.010697289634856	0.85775747882775	0
Control	0.445762495615662	0.0697371058800821	0.0650997672598477	0.0816382097031211	0.0613849596993915	0	0.067910559281505	0.20846690256039	0
Control	0.159676853795531	0.0767644776945267	0.0524150525313607	0.0768111261451497	0.0697788349487326	0	0.0574842808780801	0.507069374006619	0
Control	0.171387930645252	0.0534885625223501	0.0304718176821414	0.0378988568075862	0.0210810226704117	0	0.0421132820785244	0.643558527593734	0
Control	0.462886038968708	0	0.0587951808900619	0.0795010677702995	0.0549915028072913	0	0.114239249437797	0.229586960125842	0
Control	0.414820138685984	0.0207569590276224	0.0598369163139581	0.0659457745370198	0.0458277081410922	0	0.0740315451551702	0.318780958139153	0
Control	0.777707055473365	0.000597405105717307	0.0409221489041578	0.0537662463447481	0.042290923026518	0	0.0366790249062557	0.0456604904453937	0.00237670579384446
Control	0.465143380359636	0.0263841527092361	0.052300612491378	0.0648876058140072	0.0584531365571508	0	0.0836225839972499	0.249208528071342	0
Control	0.640709115592572	0.0125144326116845	0.0470776075188455	0.0579813060019748	0.0509855047839893	0	0.0570112382491614	0.133720795241773	0
Control	0.387446813057016	0	0.0385608850583628	0.0641661714743521	0.0402895786835872	0	0.0556725621707187	0.413863989555963	0
Control	0.255207256505204	0.0509277337830733	0.0632493772453656	0.0777614735886092	0.0603240366488495	0	0.115749259266891	0.376780862962007	0
Control	0.364807070304771	0.0339813577791836	0.0533116517392268	0.0661436111080508	0.043978754832748	0	0.0466974588715245	0.391080095364496	0
Control	0.832305023641727	0	0.0265692256433179	0.0369377704572679	0.0308864767784327	0	0.0327691365604707	0.0363963090320367	0.00413605788674722
Control	0.597124737563297	0.0111124004251782	0.0540676649373175	0.0726262528414674	0.0614066554925096	0	0.0546165836632938	0.146252451453747	0.00279325362318904
Control	0.465751950455051	0.00964531549333575	0.050779219506628	0.0703959926452825	0.050957701445387	0	0.0502947986495418	0.302175021804774	0
Control	0.596011922339569	0.0468792162146891	0.0266457973331004	0.0862285604238061	0.0753195855912302	0	0.0590057939667822	0.109909124130823	0
Control	0.0921955628255941	0.0345135378727585	0	0.00187649367765335	0.0535892607449546	0	0.055006438539365	0.762818706339674	0
Control	0.0790890292338166	0.00461195629734383	0	0	0.00604879122806108	0	0	0.910250223240779	0
Control	0.0879877986676805	0.020186801573819	0	0	0.020494020855194	0	0.0123268830308239	0.859004495872483	0
Control	0.0225880651549946	0.00174657182309576	0	0	0	0	0	0.97566536302191	0
Control	0.475004518227701	0	0.0708318302043785	0.0848466187221162	0.0749682337003175	0	0.087784507701162	0.198506665395704	0.00805762604862146
Control	0.28891986355461	0.0436834143301392	0.03764145842058	0.049825049061883	0.0379010848705705	0	0.0525027421154748	0.489526387646743	0
Control	0.950605541956385	0	0.00835366629165572	0.0105431854509906	0.00801612880348748	0	0.0103324353670536	0.0121490421304279	0
Control	0.211061183072485	0.0553035916011836	0.0396900307465142	0.0516044408948668	0.0414406712949654	0	0.0430378620777787	0.557862220312206	0
Control	0.126141920757005	0.0281774714883124	0.00551788928790555	0.0257186761055392	0.032245387381053	0	0.0322845635445592	0.749914091435625	0
Control	0.221515052000082	0.0209958418584488	0.0113437389767527	0.0335319860298409	0.0310403386528496	0	0.0276877708139582	0.653885271668068	0
Control	0.0266993474274228	0	0	0	0.0360660182506764	0	0.0181283851736109	0.91910624914829	0
Control	0.401152825717715	0.104696725873483	0.0678928874119481	0.0890022082581359	0.0742547478117562	0	0.0685480590909932	0.194452545835968	0
Control	0.945999470478257	0	0.00842907656085403	0.0150506222244534	0.0111320409133928	0	0.0104662546795444	0.00708468823985961	0.00183784690363916
Control	0.115745914524563	0.0252409285964851	0.00677158417845413	0.00978574445661753	0.00131579139602355	0	0.027733113995506	0.813406922852351	0
Control	0.915457882707095	0	0.0138774256569991	0.0198472056824002	0.0150875514132946	0	0.019327952032685	0.014417843897162	0.00198413861036436
Control	0.0359815938731668	0.0117010961428895	0	0	0.00950508786138468	0	0.015815034426732	0.926997187695827	0
Control	0.0689504347607616	0.0138020145338961	0	0	0	0	0.0107246608956836	0.906522889809659	0
Control	1	0	0	0	0	0	0	0	0
Control	0.124853470955669	0.0343918682443633	0.0186521883911966	0.0175335097077715	0.0121300239884169	0	0.0338550473536532	0.75858389135893	0
Control	0.376919721734194	0.0150147380281088	0.0463442167463754	0.0666579833580167	0.0416728812051535	0	0.0737469797831398	0.379643479145012	0
Control	0.661660267003042	0	0.0454639154372905	0.0616512252739336	0.0475048986593057	0	0.0691756902447893	0.114544003381639	0
Control	0.0955335494422844	0.0296243323570744	0.0123623553246442	0.0118838502626048	0.00279964287141421	0	0.00786276841811091	0.839933501323867	0
Control	0.54959953176929	0.0240266224119348	0.0554408308007558	0.069881217263173	0.0519650742935101	0	0.0678734089437538	0.181213314517582	0
Control	0.130647615852503	0.0511263927285745	0.0235879793607649	0.0354165033006673	0.040602208599243	0	0.029427678184008	0.689191621974239	0
Control	0.119594416141939	0.0215377404626107	0.0237564562398622	0.0292071943361688	0.0298847772248007	0	0.0427954418228425	0.733223973771776	0
Control	0.476669654229072	0.0783838865018406	0.0749117400935728	0.0974450367614582	0.0802416966825289	0	0.078687697851256	0.113660287880272	0
Control	0.81839919098091	0	0.0282593933100587	0.0404536607566468	0.0357891854314378	0	0.0351084874144062	0.039769031054081	0.00222105105245933
Control	0.856431855670865	0	0.0202985371262125	0.031173423211933	0.0290180583872052	0	0.0290227418166723	0.0318686337127635	0.00218675007434847
Control	0.865362074693717	0	0.0226457505906205	0.0360897599834145	0.0277206641207748	0	0.0226670806520159	0.0226116637413257	0.00290300621813208
Control	0.947362701250187	0	0.00888846845472768	0.0130624314054809	0.009977620945049	0	0.0111101752994894	0.00769802035355891	0.00190058229150697
Control	0.366615921810211	0.0660845132018738	0.0598036267787417	0.0705062742435704	0.0617551194745545	0	0.087430955378539	0.287803589112509	0
Control	0.502013444422476	0.0478726053757212	0.0548302926508471	0.0735454957337806	0.0526954660669588	0	0.0738618106040426	0.195180885146174	0
Control	0.126472820568287	0.0426685666576659	0.00613172609686807	0.0205267797372819	0.0191970526071365	0	0.0530195262959628	0.731983528036798	0
Control	0.0820455993000692	0.0294840751194555	0.00129925548165707	0.00286934083498161	0.0127999729307943	0	0.061645127846759	0.809856628486283	0
Control	0.17581389258399	0.0591585973550539	0.0307012350441515	0.0438593307806622	0.0363816908258212	0	0.0355513906832085	0.618533862727113	0
Control	0.67927677521343	0	0.0405324207545412	0.0549572332755339	0.0416580349752243	0	0.075638691020874	0.107936844760397	0
Control	0.271859862957272	0.0492846509757146	0.056836045491346	0.0630651377760392	0.0407139449115032	0	0.0811999768087024	0.437040381079423	0
Control	0.174683677793174	0.0125458377930189	0.0464675454564202	0.0567672545779088	0.0410174138112251	0	0.0928115125482265	0.575706758020026	0
Control	0.946955129024411	0	0.00982841183395388	0.0129119289432284	0.0092392529019018	0	0.00955015289539935	0.0104671053190021	0.00104801908210296
Control	0.0569297061173268	0.0164574319527318	0.00280619902044289	0	0.010464891034661	0	0.0292143612309553	0.884127410643882	0
Control	0.383592428859751	0.0353199568369468	0.0715242430000594	0.0882571730141411	0.0570671803501823	0	0.0764609514450704	0.287778066493849	0
Control	1	0	0	0	0	0	0	0	0
Control	0.438522023935881	0	0.0568062719127949	0.0829523280292771	0.0495915650585905	0	0.0761494029352884	0.275504671092733	0.0204737370354348
Control	0.550767419145519	0.0614013513457249	0.0503035289244932	0.0719410372141498	0.0574451784110041	0	0.0703993072484094	0.1377421777107	0
Control	0.444915102725114	0.0659052427519086	0.0483106626673147	0.0658778672066358	0.0469470884703097	0	0.0733556449728262	0.254688391205891	0
Control	0.712942253788168	0	0.0404960672219429	0.0566269370942096	0.0427284683922369	0	0.0490785739785315	0.098127699524911	0
Control	0.712285227790668	0	0.0431741228418457	0.0594028620679257	0.0376514904018368	0	0.0565833751140513	0.0879936791636041	0.00290924262006849
Control	0.096117238545129	0.0330480088737375	0.00274587749019871	0	0.000178119708562626	0	0.0309996195022684	0.836911135880104	0
Control	0.22671402570872	0.023112868026722	0.024746461828642	0.0320028795378339	0.00666982843437447	0	0.0510502187885634	0.635703717675144	0
Control	0.0901145571716335	0.0185573037493452	0.00701570562632496	0.00762074464031984	0.00716865834067406	0	0.0379654028363509	0.831557627635352	0
Control	0.887435901162945	0	0.018811481316002	0.0276402840309519	0.022924750216375	0	0.0210008599495501	0.0215548296244764	0.00063189369969968
Control	0.796465779394452	0	0.0318651182153366	0.0489611848526969	0.0445749946116187	0	0.0409124263515256	0.0279416183201248	0.00927887825424554
Control	0.27175966202349	0.0717871907937965	0.0405005963239505	0.0591216134361495	0.0411467819893113	0	0.0794979143722945	0.436186241061008	0
Control	0.334455404278069	0.0456381925046375	0.0459061334309416	0.0654250510174046	0.0506157001096747	0	0.0868250424358832	0.37113447622339	0
Control	0.53853506644846	0.0319246965349464	0.0606382282951181	0.0752167835596617	0.0433689108280662	0	0.0791457655509107	0.171170548782837	0
Control	1	0	0	0	0	0	0	0	0
Control	1	0	0	0	0	0	0	0	0
Control	0.396884064703958	0.0308592337086706	0.0518112818667799	0.0856093808814201	0.070099376767389	0	0.0970787412254406	0.267657920846342	0
Control	0.654446923880071	0.0145492600300151	0.0448464166449619	0.0635450097464414	0.0528936508616865	0	0.0682221646430037	0.101496574193821	0
Control	0.371563371318024	0.0433412782605183	0.0478778497605337	0.0690547936803782	0.0521936145838129	0	0.0855431437590898	0.330425948637643	0
Control	0.0973542940608577	0.0386183795573164	0.016908606612899	0.0158204520059518	0.0217331435881466	0	0.0591279214853823	0.750437202689446	0
Control	1	0	0	0	0	0	0	0	0
Control	0.264516243820984	0.0472033041840842	0.0414443982338118	0.0510471636138292	0.03393240125014	0	0.0691684275594015	0.492688061337749	0
Control	0.207081769633184	0.0501689999049496	0.0330369909335732	0.0487785197147228	0.0395935762937913	0	0.0694095096345712	0.551930633885208	0
Control	0.0703992976032225	0.0365081099138237	0.000909097509848053	0.0060169247277225	0.0120269121991421	0	0.0657999240598399	0.808339733986401	0
Control	0.272037519983041	0.0378283793697462	0.0360297939321315	0.0450691457820996	0.035058155527073	0	0.054485663889308	0.5194913415166	0
Control	0.315002554616575	0.0820940657922072	0.0543619080059725	0.0754845263276294	0.0559257012479847	0	0.0981232170271455	0.319008026982486	0
Control	0.607808581709208	0.0056394451049436	0.0553299958822533	0.0801760066112602	0.0599876611199837	0	0.0848328146957266	0.0931935093135697	0.0130319855630551
Control	0.652615079487005	0	0.0484486187375961	0.0656383546852714	0.0486389229216765	0	0.0657289756907287	0.118930048477722	0
Control	0.653977156691159	0.00134382396597287	0.0452027544742646	0.0675789834215692	0.0477189066392347	0	0.0587790530765899	0.12539932173121	0
Control	0.302256398133986	0.0622495159646411	0.0522940673238202	0.0667151307457717	0.0429553349699348	0	0.0836015331575248	0.389928019704322	0
Control	0.68661170228379	0	0.0437515113295876	0.0669971501444387	0.0448793421028174	0	0.0584921852104288	0.0937723669318164	0.00549574199712065
Control	0.471625703481837	0	0.0598754645261701	0.0863101445787697	0.0727026848609741	0	0.0725824787693791	0.23690352378287	0
Control	0.128654370754104	0.0418725210440956	0.0301181351734267	0.0249269024250763	0.0236486843526859	0	0.0205503063721474	0.730229079878464	0
Control	0.621864097491862	0	0.0538912256555843	0.0641217811213673	0.0482732745652769	0	0.0610026026701754	0.150847018495734	0
Control	0.442930328837334	0	0.0666384067371174	0.0932669329542254	0.0681471501111883	0	0.0890563050815031	0.238722869748503	0.00123800653012802
Control	0.57062778597579	0	0.0566012638438476	0.0735094689267656	0.0519787701560786	0	0.0639819700758366	0.183300741021682	0
Control	1	0	0	0	0	0	0	0	0
Control	0.186353467138492	0.0326740833545938	0.0263193735271082	0.0308328330436819	0.0187389729854972	0	0.0116159117853262	0.6934653581653	0
Control	0.156724651825978	0.0353480416393531	0.0215730210527429	0.0232391223029483	0.0100408631341237	0	0.0351131892079256	0.717961110836928	0
Control	0.946191010777949	0	0.0101258690530131	0.012487388469387	0.00963631260133102	0	0.00994149839342025	0.00969279777904754	0.00192512292585198
Control	0.9693410426796	0	0.00592547108290557	0.00718883989950357	0.00484351261916623	0	0.00608234895975722	0.00627210128494119	0.000346683474125943
Control	0.362199585293815	0.0184627329869903	0.0444841717345941	0.0618949037785131	0.0457774848365188	0	0.0529782072383924	0.414202914131177	0
Control	0.12646790833286	0.0291137350082798	0.0187827535576501	0.019619191532553	0.00939112722469957	0	0.0404360254614462	0.756189258882512	0
Control	0.432169082831536	0	0.0659883503546893	0.10021293750718	0.0849573089631792	0	0.0833755087427726	0.231812865291671	0.001483946308971
Control	0.0663378288393651	0.0178119120763734	0.00207641030962763	0.00497330772151107	0.00515333395307748	0	0	0.903647207100045	0
Control	0.33764721738279	0.0534149717576725	0.0466672406499657	0.0618049124999565	0.056026189282837	0	0.0582995767679764	0.386139891658802	0
Control	0.710296342080924	0	0.0430540751026768	0.066419888149686	0.0593682959362621	0	0.0630222027757053	0.047780530345779	0.0100586656089672
Control	0.0487246682172432	0.0180458084018367	0.00935764338889564	0.00581513575914245	0.00544825238641776	0	0.00307829321006361	0.909530198636401	0
Control	0.293668129277128	0.0513707095793665	0.0439475993410441	0.0607348591454013	0.0439391185262967	0	0.0476423969426179	0.458697187188145	0
Control	0.950393903758688	0	0.00831947709899604	0.011797604790132	0.00986553907466617	0	0.00972027290479749	0.00931035212440202	0.000592850248318684
Control	0.671571019542172	0	0.0504784803604514	0.0692952779175801	0.0557589918707208	0	0.0600418714636779	0.0831853787490386	0.00966898009635895
Control	0.501041567626073	0.0294108981409402	0.0611432667621913	0.0826834224711256	0.0590730954150322	0	0.0714018932378692	0.194980420533945	0.000265435812822884
Control	0.0747601184728775	0.0230081848743328	0.0154323142657251	0.0270399678963414	0.0366426526309378	0	0.0171246525334773	0.805992109326308	0
Control	0.92078660580834	0	0.0139498314117116	0.0175867670457629	0.0150101420962816	0	0.0153796833002616	0.0164201294968711	0.000866840840770964
Control	0.0423182210766591	0.0113400409115929	0	0	0.000923920733925292	0	0.00525650433193741	0.940161312945885	0
Control	0.713512372506386	0	0.0428821997401363	0.0594763741953028	0.0539180058522352	0	0.0505681075188379	0.0787951083482861	0.000847831838815384
Control	0.817135408588365	0	0.0303511279227263	0.0425810216191437	0.034673901044125	0	0.0333844508705998	0.035483863317813	0.00639022663722735
Control	0.151277992597558	0.0385920912643687	0.0203401895355452	0.0220179478837566	0.00941274936294118	0	0.022149981032958	0.736209048322873	0
Control	0.813882032630917	0	0.0304547652491036	0.043862562555325	0.0380496250758549	0	0.0379438477121838	0.029323158207423	0.00648400856919286
Control	0.0981508990556595	0.0255225231896566	0.0186994170189966	0.0338881487961338	0.0282650032189451	0	0.0345492598488096	0.760924748871799	0
Control	0.400047431122558	0.0518960251570275	0.0688627082481671	0.0885342922092641	0.0763236964467404	0	0.0860357055141854	0.228300141302058	0
Control	0.34115126414199	0.0526067710003288	0.0428383965130157	0.0500121647862153	0.0412006274808275	0	0.0727340196115468	0.399456756466076	0
Control	0.305501684778227	0.0285458874911891	0.0498599823861547	0.0550886416186193	0.0525693133675102	0	0.0643717670163573	0.444062723341943	0
Control	0.0856555811418355	0.0265981692244742	0.0113655418242676	0.0129996070609125	0.0175490752926221	0	0.0404575191373155	0.805374506318573	0
Control	0.163523015028485	0.0371372676710785	0.00612960095452293	0.0237861672732804	0.0399109013643286	0	0.0876075669276634	0.641905480780642	0
Control	0.262179144414448	0.0464560736739145	0.0312342316218602	0.0353739433455225	0.0301062246949749	0	0.0166812280150924	0.577969154234187	0
Control	0.0910562329692125	0.0246083693458235	0.0138521567096193	0.00889677542074719	0.0101943211417032	0	0.0370952395572601	0.814296904855634	0
Control	0.287448348937926	0.0595451336645647	0.0448110242877139	0.0578898182152843	0.0637030603093777	0	0.079835265177408	0.406767349407726	0
Control	0.347655141381945	0.0411092436759974	0.0473529434214073	0.0649236827759719	0.0483329505584932	0	0.0466430756429776	0.403982962543208	0
Control	0.148266449129073	0.0523037862846444	0.0161960852327369	0.0221461418539446	0.0258448493499817	0	0.0385615240486363	0.696681164100984	0
Control	0.690303683681395	0.00834020353540398	0.0477235442362861	0.0587774084212148	0.0526004280474305	0	0.0507789388736195	0.0914757932046499	0
Control	0.281914490652044	0.0606545740804136	0.0343776048472522	0.0434244492155163	0.042179014298677	0	0.0372111393176997	0.500238727588397	0
Control	0.896163801534071	0	0.0187723881828665	0.0273610094588171	0.0207309333681854	0	0.0194536990385235	0.0155504480346437	0.00196772038289248
Control	0.152612140740394	0.0448426455543845	0.0214551330211506	0.0306157354702581	0.0204286646806193	0	0.0136900386769858	0.716355641856207	0
Control	0.381890398433498	0.0440355703195609	0.0415801842518522	0.0607290329407942	0.044737064705095	0	0.0559734409162571	0.371054308432943	0
Control	0.23898985264091	0.049388659030457	0.033125895165647	0.0433372708721781	0.0330426642540542	0	0.0393002130379258	0.562815444998828	0
Control	0.174371120447288	0.029611550901531	0.0250517278033351	0.0286735165886223	0.0147637042479837	0	0.0217938952704185	0.705734484740821	0
Control	0.80904570764749	0	0.0308089598227088	0.0412751642886887	0.0367103016777586	0	0.030110435925388	0.0510706958580017	0.000978734779964345
Control	0.607024113711316	0.0127511331563641	0.0523172028101086	0.0669863595595808	0.0496115480099433	0	0.0539890921550986	0.157320550597588	0
Control	0.477761340099805	0.0192761411516755	0.0576676578913678	0.0758219298660482	0.0590833008843381	0	0.0548662097913676	0.255523420315398	0
Control	0.407035772979705	0.0282445381300121	0.0479364689155524	0.0578920768878478	0.0390935194763622	0	0.0555506001933489	0.364247023417172	0
Control	0.523595364008128	0.0232745839941883	0.0577224073908191	0.0686146678523356	0.0567512288412907	0	0.042564617556565	0.227477130356673	0
Control	0.209898300984515	0.0230944490731587	0.0224911668227909	0.0254660053075417	0.0190544332351506	0	0.0705847331897811	0.629410911387062	0
Control	0.843233751199385	0	0.024994287950591	0.0381901086574248	0.0302350963206133	0	0.0285618017736598	0.027004646119266	0.00778030797906029
Control	0.633873533250048	0	0.0548253970810225	0.0830875527930181	0.0596870050260743	0	0.0658288788260559	0.0828622964155007	0.0198353366082808
Control	0.374584167241157	0.036458002602026	0.0714388288498995	0.11209380668308	0.0922789202392669	0	0.0773760938247722	0.235770180559798	0
Control	0.345816023908611	0.0327085932601227	0.0397563263627333	0.0580642472370097	0.0397338225036823	0	0.0558246624610555	0.428096324266786	0
Control	0.656062514139665	0.0033563732996893	0.0458740068084317	0.0652306996545211	0.0518420307536052	0	0.0536419364033353	0.123992438940752	0
Control	0.938629862097273	0	0.0106487588820256	0.016646182444316	0.0143898748201162	0	0.0119330885716809	0.00536853454066422	0.00238369864392433
Control	0.588036784189669	0	0.0517816219496565	0.0705869646213938	0.052410651478012	0	0.0549678096977163	0.182216168063553	0
Control	0.646933717615356	0.0224104457802407	0.0495114293025397	0.0685008896801386	0.0599822718114185	0	0.055534345878174	0.0971268999321325	0
Control	0.706217393675304	0	0.0438385910541032	0.0586254654879641	0.0469006987396295	0	0.0574608844392626	0.0826261405816005	0.00433082602213586
Control	0.596173690396246	0	0.046393740759744	0.0591044525352488	0.0400744610193103	0	0.0693249875483963	0.188928667741054	0
Control	0.733064883441346	0	0.0434201708592864	0.060914580869866	0.04775707468886	0	0.0451132143557718	0.0694222765054209	0.000307799279448924
Control	1	0	0	0	0	0	0	0	0
Control	0.0979973049010594	0.00801338757717369	0.00513756429908693	0.00453610377373682	0.00933977685443392	0	0.0249442187873553	0.850031643807154	0
Control	0.201122551105142	0.0579139267662441	0.0358807141727878	0.0449671035674674	0.0372186364216994	0	0.0331708921719785	0.589726175794681	0
Control	0.305089604695843	0.0668352388227317	0.0690752994303437	0.090590599188272	0.0620316267294145	0	0.0835697767738951	0.3228078543595	0
Control	0.132569524698152	0.0477811978666217	0.0202536794063448	0.0264780887214275	0.0199546752331487	0	0.0300484408590595	0.722914393215246	0
Control	0.470603592250111	0.0202832524806502	0.0506823989841048	0.0645966461929744	0.0549590069503872	0	0.0540630043500827	0.28481209879169	0
Control	0.359043909417713	0.0350929033763608	0.0471214089721784	0.0655732447758482	0.0519082254219587	0	0.0445107492441965	0.396749558791745	0
Control	0.927192567250048	0	0.0127296633875554	0.017834488799556	0.016196019613983	0	0.0128105741461348	0.0127807352938534	0.000455951508869766
Control	0.132380742911946	0.0356384732964262	0.0233610242684072	0.0161485091275537	0.00231912997142679	0	0.0284949745126325	0.761657145911607	0
Control	0.391364694699642	0.0435559090986506	0.0478371954052538	0.0642667476209575	0.0579842499578626	0	0.0618852436798022	0.333105959537831	0
Control	0.814407947802643	0	0.0277402958728675	0.0442751770853012	0.0361400770711986	0	0.0340146544770433	0.0342188929149175	0.00920295477602839
Control	1	0	0	0	0	0	0	0	0
Control	0.404089937508527	0.0761747789146253	0.058355547519554	0.0810908791374715	0.0595801850562107	0	0.0787105123669694	0.241998159496642	0
Control	0.384713480222232	0.0496788577959055	0.0579405424241626	0.0708235165479386	0.0488307909739469	0	0.0654417426550998	0.322571069380715	0
Control	0.369129908373606	0.018487445123566	0.0532223043970927	0.0650357030663707	0.041842531768838	0	0.0601469835313844	0.392135123739142	0
Control	0.65237820621691	0	0.0513682285206992	0.0731344770180153	0.0527845232943743	0	0.0569901407340945	0.108727787861057	0.00461663635484973
Control	0.643776145482459	0	0.0506352845055943	0.0651683713432327	0.0519272684436538	0	0.0542427208566513	0.134250209368409	0
Control	1	0	0	0	0	0	0	0	0
Control	0.870587459991881	0	0.0248223269963654	0.0322692062498134	0.0272265642730941	0	0.0238182749407771	0.0147315086251497	0.00654465892291907
Control	0.0933267037512738	0.0315326407330645	0.0112604268468658	0.015027070968973	0.0152656811213238	0	0.0147906454268054	0.818796831151694	0
Control	1	0	0	0	0	0	0	0	0
Control	0.055152084504481	0.0180088957469338	0	0	8.59218454179024e-05	0	0	0.926753097903168	0
Control	0.207457436512513	0.0341898063989976	0.0337265414548315	0.0402311318995704	0.0203357305379043	0	0.0284398919651777	0.635619461231005	0
Control	0.591109432191925	0	0.0572330892604326	0.074677429260776	0.0579586854728985	0	0.0649782526206554	0.152124430882524	0.00191868031078864
Control	0.258390619916882	0.0451208679551989	0.035399421827409	0.0399094384774558	0.0259978218433431	0	0.0255486376876364	0.569633192292075	0
Control	0.762928916155658	0	0.0361417136409272	0.047741945588874	0.0386915030524214	0	0.0426290455360415	0.0602483961742338	0.0116184798518445
Control	0.362954803282171	0.0799632806920367	0.0755880813076022	0.0946886243161883	0.0745070633998777	0	0.0850787304010569	0.216712250745656	0.0105071658554108
Control	0.293877300507465	0.0335744452872795	0.0357407078942834	0.0463111787034014	0.0339788780831765	0	0.048151800060389	0.508365689464006	0
Control	0.106156526859243	0.0254948288634459	0.0113320538422815	0.00920123591857094	0.00817825723830758	0	0.0196582477989342	0.819978849479217	0
Control	0.535823512166101	0.0237552021277705	0.0595084482673008	0.0736352695401071	0.0557606193077299	0	0.078964145970926	0.172552802620065	0
Control	0.136152819218724	0.0492036359247368	0.0184493581877293	0.0241288885664704	0.011771747656635	0	0.0517808955969023	0.708512654848802	0
Control	0.40853448905507	0.0282577565963488	0.0506655754736896	0.0660691364429469	0.0479725461810401	0	0.0727776695764327	0.325722826674472	0
Ovarian cancer	1	0	0	0	0	0	0	0	0
Ovarian cancer	0.632629576575754	0	0.0547398197279603	0.0913578125229863	0.0660268653941832	0	0.0724101981699753	0.080286358769932	0.0025493688392089
Ovarian cancer	0.904044556283791	0	0.0184734439781796	0.0258230573957614	0.019687188548697	0	0.0178341974173578	0.0129248471543621	0.00121270922185126
Ovarian cancer	0.237953339834282	0.0469500719614485	0.050020474816897	0.0641284117355154	0.0488153530153109	0	0.0659368295201909	0.486195519116355	0
Ovarian cancer	0.114611642808665	0.0252493242145841	0	0.00489070592328883	0.00243715721841122	0	0.0159754432257724	0.836835726609278	0
Ovarian cancer	0.898660511180881	0	0.0169360492177562	0.0273750419498947	0.0196557528847736	0	0.0235879474495681	0.0103689687495295	0.0034157285675973
Ovarian cancer	0.542298831670076	0.0178967648592503	0.0674784036742904	0.107598934400661	0.0752486011746336	0	0.0778629435406319	0.111615520680458	0
Ovarian cancer	0.967854374716941	0	0.00572804054003919	0.00777542104874754	0.00617357385319884	0	0.00607243702848928	0.00555367744491848	0.000842475367666049
Ovarian cancer	0.408212870878208	0.0516047297340768	0.0535263545781997	0.0691436542985225	0.0518591066146697	0	0.0723101174058718	0.293343166490451	0
Ovarian cancer	0.118785557423521	0.0215108682862108	0.010039141604825	0.0124632922691962	0.0108713315465881	0	0.0227090516291231	0.803620757240536	0
Ovarian cancer	0.672947245346427	0	0.0490117155770722	0.0705520441592232	0.0508492397496357	0	0.0678309486501391	0.0888088065175032	0
Ovarian cancer	0.310299510879568	0.0842593307785419	0.0840810977754285	0.0997519547065616	0.0752509785066162	0	0.0853258116970114	0.261031315656272	0
Ovarian cancer	0.0894116962310332	0.0247636701950165	0.00688844183389907	0.00952639394081819	0.00305757673403911	0	0	0.866352221065194	0
Ovarian cancer	0.85437868961544	0	0.0312631130204325	0.0389153282949332	0.0320778943689079	0	0.0237971353027639	0.0195678393975228	0
Ovarian cancer	0.7880483396061	0	0.0301787630819657	0.041442767461077	0.0452337007479918	0	0.046340016074009	0.0487564130288569	0
Ovarian cancer	0.886489656481799	0	0.0144027271548843	0.0216349016047647	0.026134630919734	0	0.0216923593587006	0.0296457244801174	0
Ovarian cancer	0.335661105454753	0.0377267307698315	0.0156378970214371	0.0512668336837559	0.0665817301467919	0	0.0496771842400393	0.443448518683391	0
Ovarian cancer	0.689754299615376	0	0.0525107783379752	0.0776627877243917	0.0676443476702015	0	0.0589218834331024	0.0389487077063517	0.0145571955126013
Ovarian cancer	0.971874678264142	0	0.00517576292944941	0.00697216809657238	0.00530812689970024	0	0.00555157641147582	0.00398579577888998	0.0011318916197702
Ovarian cancer	0.982635242293709	0	0.0029464219707057	0.00505788083132984	0.00346008618584626	0	0.00412059091874661	0.000726128315074065	0.00105364948458853
Ovarian cancer	0.755215313219242	0	0.0377517363877987	0.0505748242393064	0.0426138770925244	0	0.0413064680275407	0.0669185002253676	0.00561928080822013
Ovarian cancer	0.628190506952233	0	0.0516287579776679	0.0724923302091689	0.0486549963925491	0	0.0557702168583384	0.130148214941919	0.0131149766681247
Ovarian cancer	0.311541629471002	0.0117369180697677	0.269417845745523	0.100083523488759	0.162040152915811	0	0.0662666537071778	0.0630089113973	0.0159043652046601
Ovarian cancer	0.769140297080939	0	0.033203719362368	0.0489154182938778	0.037274850162829	0	0.0458347131280373	0.0513674036852677	0.0142635982866807
Ovarian cancer	0.219758449683338	0.0689191820837941	0.0422191985022071	0.0471746568468425	0.0433707270619536	0	0.0499317962014937	0.528625989620371	0
Ovarian cancer	0.805182989613023	0	0.0317822679493085	0.0451481365211931	0.038031090334737	0	0.037804939453712	0.0352037367164701	0.006846839411556
Ovarian cancer	0.988694298481225	0	0.00191055239905266	0.00301069784236735	0.00247359262475543	0	0.00202602183325201	0.00161526834820032	0.000269568471147399
Ovarian cancer	0.824753048146109	0	0.0272076767516941	0.0384309003601957	0.0341061928541364	0	0.0335959563822354	0.0368135961645701	0.0050926293410597
Ovarian cancer	0.719016075186457	0	0.0366709147377594	0.0532681711714178	0.0417188245742786	0	0.0498703582973693	0.0994556560327182	0
Ovarian cancer	0.99318688436274	0	0.00121299179893111	0.00182495529573662	0.0013614931070866	0	0.00144870360961152	0.000841499317159694	0.000123472508734082
Ovarian cancer	1	0	0	0	0	0	0	0	0
Ovarian cancer	0.550938733145798	0	0.0563389021076012	0.0751002907622702	0.0480146501836564	0	0.0664749090540327	0.203132514746642	0
Ovarian cancer	0.827888575701476	0	0.0263034429851511	0.0402230368354256	0.0339875001421082	0	0.0302856646343847	0.0317327942849311	0.00957898541652363
Ovarian cancer	0.93731823613203	0	0.0102825755910233	0.0153461255765657	0.0133832778953714	0	0.0123087511659008	0.0108657062723143	0.000495327366794359
Ovarian cancer	0.781769660307506	0	0.0342741331605899	0.0558674963113231	0.044374355934065	0	0.0480787535357777	0.0300848816885286	0.0055507190622092
Ovarian cancer	0.629341475628012	0	0.0523853527775561	0.0751949451271601	0.0493662298907174	0	0.0693888286885683	0.124323167887987	0
Ovarian cancer	0.699016963391232	0.0220695371170645	0.0431866343883993	0.0604859109339537	0.0404084557402973	0	0.0465016451519493	0.0883308532771036	0
Ovarian cancer	0.758406641939645	0	0.0367978139145118	0.0527593066957934	0.0437620676621811	0	0.0394611734846284	0.0581623058392375	0.0106506904640029
Ovarian cancer	0.424429646384774	0	0.0514099698596663	0.0746465921256683	0.049621426436245	0	0.076719752720554	0.323172612473093	0
Ovarian cancer	0.622673938135989	0.0335432565963859	0.0600211395514823	0.0804463685761704	0.0607154712591176	0	0.0551702801460291	0.082716729303168	0.00471281643165811
Ovarian cancer	0.32585223659113	0.0377413893994381	0.0576155505764359	0.0796393094435485	0.0541102625590132	0	0.074215411733914	0.37082583969652	0
Ovarian cancer	1	0	0	0	0	0	0	0	0
Ovarian cancer	0.13376960858644	0.0336320207559747	0.0172663689528826	0.0295321084135691	0.0198839289097749	0	0.0510348437099833	0.714881120671376	0
Ovarian cancer	0.883510599923186	0	0.020002822492356	0.027751631473354	0.0200337562859272	0	0.022779663871855	0.0242139492108345	0.00170757674248756
Ovarian cancer	0.397124179671341	0.0234045762360022	0.0562265954048835	0.0811365102469122	0.0690986591643258	0	0.0538246609503973	0.319184818326138	0
Ovarian cancer	0.770562498440357	0	0.0353797232330447	0.0556671819362372	0.0405264441085704	0	0.0489187484898489	0.0400317151500837	0.00891368864185793
Ovarian cancer	0.0362619903926982	0.0106128924944398	0	0	0	0	0	0.953125117112862	0
Ovarian cancer	0.240282306628713	0.0417422080125704	0.0409152070582228	0.0457998442901327	0.0262541616273584	0	0.0581814699439761	0.546824802439027	0
Ovarian cancer	0.641676145492627	0	0.0530547040378621	0.0717931048872679	0.0544723003458646	0	0.0593389676456709	0.119664777590708	0
Ovarian cancer	0.0532183523915661	0.00719225730738836	0	0	0.00519103215226279	0	0	0.934398358148783	0
Ovarian cancer	0.116181937145679	0.0300856866314246	0.0135859153541439	0.025309082277906	0.0181591260455948	0	0.0335566422358686	0.763121610309383	0
Ovarian cancer	0.204708331476297	0.0400347313778937	0.0260972155239963	0.0374192386044793	0.0245240034227069	0	0.0150388926981061	0.652177586896521	0
Ovarian cancer	0.406063740416359	0.0224444813174877	0.0595360149391584	0.0686565199884158	0.0504980533334954	0	0.0770052328529877	0.315795957152096	0
Ovarian cancer	0.696039627307044	0	0.0478800811858238	0.0613780716228666	0.0432468431883851	0	0.0481154000418467	0.0968696321245508	0.00647034452948273
Ovarian cancer	0.858430079933357	0	0.0227548768082866	0.0349402932649568	0.0274558670899558	0	0.0266859013535733	0.0226007029605941	0.00713227858927596
Ovarian cancer	0.476268679671575	0	0.0748627731387216	0.0945811608136178	0.0878715888963967	0	0.0906742636696058	0.168316700766255	0.00742483304382839
Ovarian cancer	0.161840410387383	0.0422685915989065	0.0242920800472489	0.031189780476798	0.0169122474066147	0	0.0427287642798279	0.680768125803221	0
Ovarian cancer	0.802159730297598	0	0.0331873605044985	0.052681961520965	0.0363182542589341	0	0.0423695543948158	0.025358191759873	0.00792494726331573
Ovarian cancer	0.289605539061021	0.0468317637663466	0.0527119824738622	0.0597844563788728	0.0398485214694327	0	0.0552052582412063	0.456012478609258	0
Ovarian cancer	0.308107209355806	0.0431723748915084	0.0408950997385533	0.0599878642992046	0.0456369129792139	0	0.0462718328845348	0.455928705851179	0
Ovarian cancer	0.138228936144799	0.0365028810750123	0	0.00510796978899038	0.00757169232055412	0	0.0137782458517046	0.798810274818939	0
Ovarian cancer	1	0	0	0	0	0	0	0	0
Ovarian cancer	0.858324101869138	0	0.0252242623954471	0.0335716816336872	0.0254149879174488	0	0.0271078285185168	0.0258116066951124	0.00454553097064976
Ovarian cancer	0.144198490484407	0.0185451361024893	0	0	0.00190900969710039	0	0.0157359570022599	0.819611406713744	0
Ovarian cancer	0.0235736792837168	0	0	0	0	0	0.00942169932859355	0.96700462138769	0
Ovarian cancer	0.901541785947869	0	0.0152395822205127	0.0271539141332776	0.0201532485873624	0	0.0221701775640215	0.0125119921535142	0.00122929939344291
Ovarian cancer	0.708542885458062	0	0.041684875103073	0.0564785012947041	0.0396565552427508	0	0.0568148470363648	0.0924043334194366	0.00441800244560896
Ovarian cancer	1	0	0	0	0	0	0	0	0
Ovarian cancer	0.729115984255326	0	0.0408612082401232	0.074118271730599	0.0567309423729915	0	0.0642885358509641	0.0273182356258516	0.00756682192414488
Ovarian cancer	0.148874647299597	0.0157196995442626	0.0842893980756085	0.0698491189552124	0.0499538169767578	0	0.0917959574621318	0.53951736168643	0
Ovarian cancer	0.564927663876205	0.0413924372477416	0.0543674537768377	0.0766438486023407	0.0579097749932756	0	0.0732934612200033	0.125061991243097	0.00640336904049923
Ovarian cancer	0.664284849088911	0	0.0457053531133255	0.0580553953235511	0.0447128271408668	0	0.0550818928356415	0.132159682497705	0
Ovarian cancer	0.137333826589113	0.0246442928569015	0.0112614380986195	0.00987507706889634	0.00674157399791142	0	0.0252680719185961	0.784875719469962	0
Ovarian cancer	0.125355769822779	0.0376015417670243	0.0123527062689328	0.0233351891449433	0.0202001694905059	0	0.0349517827472669	0.746202840758548	0
Ovarian cancer	0.319852563044043	0.0440085924518543	0.0420268269189821	0.0560607068074223	0.0433199714246733	0	0.0490005351878344	0.445730804165191	0
Ovarian cancer	0.368116185450821	0.0444829827817832	0.0519839016138348	0.0642954642752612	0.0523895843750152	0	0.0636196110047425	0.355112270498542	0
Ovarian cancer	0.721571200180121	0	0.0476930643811661	0.0680460060360265	0.0525383872219791	0	0.0541454186383013	0.0505002531615356	0.00550567038087028
Ovarian cancer	0.242390269758311	0.0630878508714113	0.0562095366291781	0.0817887176235694	0.0581414237196438	0	0.0685199269386614	0.429862274459225	0
Ovarian cancer	0.221575919355341	0.0550629683615858	0.0449792392185863	0.062682811108014	0.0417216371656694	0	0.0648179214588434	0.50915950333196	0
Ovarian cancer	0.906106404741014	0	0.0178158206704511	0.0230634539208547	0.0163666508368926	0	0.019019098011852	0.0143197337458311	0.00330883807310446
Ovarian cancer	0.361248549051833	0.0395796793855604	0.0491410112834769	0.0685307630551546	0.053504776671992	0	0.0631074448355361	0.364887775716447	0
Ovarian cancer	0.919312411653284	0	0.0140223125057072	0.0180364307246917	0.0144409925131273	0	0.0160500078169608	0.0158888804614156	0.00224896432481339
Ovarian cancer	0.753453592451128	0	0.0348415282213711	0.0527762679823133	0.0416339940903964	0	0.0477905573403184	0.0610761511250049	0.00842790878946783
Control	0.120163608534239	0.037076405675863	0.0199254827692169	0.0197578338039076	0.01216780608294	0	0.00905770836933838	0.781851154764495	0
Control	0.828912236870871	0	0.0275360869307607	0.0390976904005124	0.0291795115799	0	0.0282496192010037	0.0399672431295873	0.00705761188736513
Control	0.213714491289335	0.0460053134961222	0.0604022782138156	0.0632317789291054	0.0455969332762571	0	0.086532403091634	0.48451680170373	0
Control	0.191182066756049	0.0444282689533949	0.101411843810691	0.096393575028886	0.0758163399493672	0	0.104715012121956	0.386052893379656	0
Control	0.988352796099723	0	0.00203461186677327	0.00320836246859148	0.00227311338209697	0	0.00213399259464739	0.00161317875838501	0.000383944829782553
Control	0.577724334387698	0.0258360938866431	0.0525464718901351	0.0771750462096013	0.0575779679958321	0	0.0639282820257174	0.145211803604373	0
Control	0.280240280123452	0.0267568451149137	0.0471368185277118	0.0557454490877053	0.030024349679846	0	0.0558314530989313	0.50426480436744	0
Control	0.723810273453815	0	0.0434127107901362	0.0606793345460963	0.0508479481962706	0	0.0540279461887195	0.0584240555967593	0.00879773122820273
Control	0.792846741827818	0	0.0323849538000979	0.0456790913673849	0.0318926253290935	0	0.0377623167746551	0.0518592009256037	0.00757506997534643
Control	0.562304313853376	0.0078817982706927	0.0521905944220624	0.0714923974480623	0.0560398066601564	0	0.0637131092322861	0.186377980113364	0
Control	0.634740375178341	0.0487739787855692	0.0492778228858676	0.0788733367052833	0.078101379548297	0	0.0580333365435777	0.0441470439210682	0.00805272643199567
Control	0.166261639130839	0.0507856122084479	0.0476772277902239	0.0526461359774639	0.0274720724703395	0	0.0632373853297028	0.591919927092982	0
Control	0.612830917972578	0.00652937342900587	0.0527583347834351	0.0734913962855374	0.0583959312349659	0	0.0675792052399519	0.128414841054526	0
Control	0.788450592438691	0	0.0324326126425118	0.0529613229942783	0.0357187933516571	0	0.0400033256295987	0.0413656691646768	0.00906768377858625
Control	0.956527587834102	0	0.00801082289269404	0.0117729597899056	0.00885476607340446	0	0.00929697666590804	0.0046071308467111	0.000929755897275098
Control	0.679485815565726	0.000235565546005422	0.0457758861783726	0.0665961638223837	0.0533816086862504	0	0.0566087390062099	0.0903052587971089	0.00761096239794312
Control	0.344034212228888	0.0505935357953276	0.054061152022952	0.0676005212553076	0.0437067026563557	0	0.050656906017411	0.389346970023758	0
Control	0.100318029136457	0.0381394274772466	0.0235054035644992	0.0107617487814242	0.0140118907748911	0	0.0584208647894756	0.754842635476006	0
Control	0.593802849981257	0.0274314996584207	0.0573740706379603	0.0709094978136569	0.051140138456825	0	0.066955480615589	0.132386187241404	2.75594886943095e-07
Control	0.656054137237397	0.0190512998440529	0.057618355018677	0.0886167778593206	0.0645502112691598	0	0.057772811954047	0.0474023603250137	0.00893404649233211
Control	0.534876159381633	0.0551892681491773	0.0566807945428422	0.0802147769855148	0.0603407744894598	0	0.0625758962293062	0.150122330222066	0
Control	0.0724879934973526	0.0300736579006096	0.00128492881057319	0.00183723124837683	0.0149005348073847	0	0.0150511667103935	0.864364487025309	0
Control	0.772373150168566	0	0.0381139497605475	0.0547650720986664	0.0440429329340861	0	0.0399102179692718	0.0471805202202443	0.00361415684861795
Control	0.96770772502243	0	0.00539176701909002	0.0081256540441678	0.00629460475909395	0	0.00631655748186686	0.0058054592471003	0.000358232426250993
Control	0.302006762418302	0.0264138154230116	0.0495723456812259	0.0621094352382321	0.0377789630854692	0	0.0588977751313817	0.463220903022378	0
Control	0.0917270253904485	0.0248575358336414	0.000688287088352914	0	0.0018628176995473	0	0.00489868818961951	0.87596564579839	0
Control	0.176854357280282	0.0419687120803954	0.0348023068781296	0.0342939848490002	0.0252712158656234	0	0.0448625790529949	0.641946843993575	0
Control	0.0827661388327726	0.0211686044825736	0	0	0.00542561544545948	0	0.0150439202745125	0.875595720964682	0
Control	1	0	0	0	0	0	0	0	0
Control	0.812529399634394	0	0.0309297311405201	0.043762364917845	0.0328825255937135	0	0.0370751608186202	0.0390937415022632	0.00372707639264422
Control	0.663215033995261	0	0.0552537404699647	0.0772881644069133	0.0577376860892009	0	0.0599359300682301	0.082812911533653	0.00375653343677647
Control	0.442579143471796	0	0.0509974104385386	0.0907669997114364	0.0762589084586714	0	0.280587450177466	0.0364063537783819	0.0224037339637104
Control	0.51259846318752	0.0487400997414267	0.0636651826655894	0.0806489640157399	0.0655717205924635	0	0.0591729049252712	0.169602664871989	0
Control	0.213452380312824	0.0680563626701819	0.044389094568924	0.0471703951328792	0.0300128498248981	0	0.0648746543010628	0.53204426318923	0
Control	0.769325588239351	0	0.0360916328643043	0.0500492228610904	0.0380099609979897	0	0.0439403862688197	0.0530968026859208	0.00948640608252386
Control	0.373108297870618	0.0338071665993909	0.0575868710897313	0.0717169887980957	0.056136118939561	0	0.0782026021151794	0.329441954587424	0
Control	0.364834740011534	0.0276034998861367	0.0445654310630914	0.0605754435443645	0.041952788015596	0	0.0615747093422374	0.39889338813704	0
Control	0.507390369163148	0.0240995642542227	0.0608924682746813	0.0740223027292536	0.0511898557646636	0	0.0956242925318891	0.186781147282142	0
Control	0.696741515719308	0	0.0469082309186354	0.0613349799660405	0.0449706878639467	0	0.0557744424842467	0.092469953805374	0.00180018924244816
Control	0.961961533452556	0	0.00647421295811403	0.00910133786603189	0.00737254050722021	0	0.00727371077413114	0.00772938345773394	8.72809842130059e-05
Control	0.708712889555147	0	0.0460120742988294	0.0655540405631073	0.0474131389193496	0	0.0596699179224491	0.0726379387411176	0
Control	0.445193664844379	0.0431766463463987	0.0487160448445424	0.0726270726929626	0.0458482964765734	0	0.0621657014148013	0.282272573380343	0
Control	0.576984267260163	0.0104578757784879	0.0524439489920018	0.0757190629848722	0.0579196745922029	0	0.0470952417191425	0.17937992867313	0
Control	0.255725984221029	0.0553973217193857	0.0380529628443279	0.0492243286247016	0.0324172971037034	0	0.0767155108450517	0.492466594641801	0
Control	0.866672596955127	0	0.0229996737529836	0.0318524423250327	0.0248302684628487	0	0.0261630397995497	0.0252998482694194	0.00218213043503922
Control	0.977427843274485	0	0.00386256203674806	0.00554244834043583	0.00385401548760678	0	0.0049234398461437	0.0030431611942868	0.00134652982029346
Control	0.46663562304608	0.0400436050329093	0.056318202483013	0.0800694139287746	0.0601613469963291	0	0.0620252904452103	0.234746518067683	0
Control	0.175055151123708	0.0576020267248038	0.0327122523150342	0.043523786532764	0.0287014478332675	0	0.0532983540864669	0.609106981383956	0
Control	0.451946468432958	0.0207039405706642	0.071433934203783	0.09361795890931	0.0676544955295415	0	0.0690855662439179	0.219634308751529	0.00592332735829666
Control	0.185421315539714	0.0336914622213315	0.0371058862330213	0.0486566968415931	0.0212029501100233	0	0.0457743712866943	0.628147317767622	0
Control	0.781519876339677	0	0.035561620545843	0.0484765541625792	0.0328875197612111	0	0.0382681366429174	0.0517341721610197	0.011552120386753
Control	0.64133013932193	0.0606014435033062	0.0439753874287506	0.0574847113558667	0.0463333776824918	0	0.0601872088805238	0.090087731827131	0
Control	0.904242495995196	0	0.0162191773331183	0.0221490417914758	0.0184299487561852	0	0.0193936661764121	0.0187832771590339	0.000782392788579144
Control	1	0	0	0	0	0	0	0	0
Control	0.499808175758939	0	0.0593731784852511	0.0851649499801812	0.0633953537072994	0	0.102431142049068	0.18914709478389	0.000680105235370628
Control	0.457276255527352	0.0371643529282003	0.0516799207489681	0.0716447042086839	0.0571099188847679	0	0.0633187528177779	0.261806094884249	0
Control	0.734002924334716	0	0.0430745942331975	0.0594044140284442	0.0443049494931661	0	0.0459924765368053	0.0700058931320702	0.00321474824160041
Control	0.670656051464636	0	0.0443550066217729	0.0737774035000724	0.0613719354014809	0	0.0599635698328612	0.0689423832234546	0.0209336499557218
Control	0.714193068500326	0	0.042468640703491	0.0575553432063216	0.0452011845636526	0	0.0525145590589971	0.0799805707573344	0.00808663320987755
Control	0.374222602157818	0.00433388041600275	0.0607810189432966	0.0974035608727221	0.0655879763727584	0	0.203798350178134	0.176584275088808	0.0172883359704607
Control	0.613859888019119	0	0.0470475770474257	0.0636548718522573	0.046986718319969	0	0.0592911340753803	0.169159810685848	0
Control	0.583089450136778	0.015848851003449	0.0588447818280649	0.0728395557567744	0.0563634534943685	0	0.0680681646865699	0.139227775858878	0.0057179672351171
Control	0.226395601821987	0.0427421464582264	0.0427505777332615	0.0480369548086781	0.0395335013946267	0	0.0503159193767884	0.550225298406431	0
Control	0.840247537830732	0	0.0255862572701809	0.0355827400201745	0.0267719399238907	0	0.0309947175972035	0.040816807357818	0
Control	0.667929967082731	0	0.0451428729654809	0.0664109772546057	0.0501807680466651	0	0.0560397983746993	0.114295616275818	0
Control	0.10567012915448	0.0246157889674938	0	0	0.0137081136936372	0	0	0.856005968184389	0
Control	0.60349338565857	0	0.022563131845469	0.0536082032953297	0.0672577420138217	0	0.0592470481176006	0.193830489069209	0
Control	1	0	0	0	0	0	0	0	0
Control	0.419783492605658	0.0557534356057733	0.053613932059718	0.120898940772092	0.13163745040354	0	0.0815349457065829	0.136777802846635	0
Control	0.600863622935913	0	0.0354670112527256	0.0863023941127641	0.0741095574423907	0	0.0841907922778698	0.111474172956899	0.00759244902143771
Control	0.55800584890605	0.0452880541553299	0.0233800003137944	0.0548819455296102	0.0566240776494429	0	0.0531254947531832	0.20869457869259	0
Control	0.107146357819877	0.0192043922645637	0	0.00191055345502147	0.0206496236893711	0	0.0326549467863693	0.818434125984797	0
Control	0.981077271379062	0	0.00274362947814125	0.00488224477351949	0.00518335741853832	0	0.00316105337307062	0.0021787747405028	0.000773668837165359
Control	0.146452229250185	0.0171013673426322	0	0.0317395695228345	0.0737922285748014	0	0.107918811021933	0.622995794287614	0
Control	0.935046080235775	0	0.00681186205859278	0.0127473059334184	0.0137581564426408	0	0.011959027737161	0.0196775675924123	0
Control	0.259234452638732	0.0589640719164978	0.0505945418634891	0.0536955546492878	0.0442328916688763	0	0.106484262293956	0.426794224969162	0
Control	0.741403467632828	0	0.0422880543142384	0.0547677208057216	0.0378688730433055	0	0.0484280465846859	0.0658273046680235	0.00941653295119662
Control	0.814770520405251	0	0.0285114772402684	0.0476093292091876	0.0334953330494688	0	0.0351432244373794	0.0342939231003312	0.00617619255811306
Control	0.144472306251237	0.0316055539407849	0.0224394295199916	0.0313062271022729	0.0207926542070888	0	0.0522112186062482	0.697172610372377	0
Control	0.170231312332512	0.0488984008999717	0.0239016612593404	0.021501901033943	0.00990551420401381	0	0.0408307255806794	0.68473048468954	0
Control	0.518782963686921	0	0.067053406545984	0.0847302820960373	0.0646376970397385	0	0.0891248314281158	0.16102905870796	0.0146417604952441
Control	0.934903288481453	0	0.0118762504743359	0.0182668524056591	0.0135698225725813	0	0.0130969522272033	0.00521483324123089	0.00307200059753634
Control	0.567216143302672	0.059992844827628	0.0578331389313683	0.0752306341814629	0.06621708044519	0	0.0894020271808581	0.0841081311308212	0
Control	0.50416158863462	0.00613781358255356	0.0602756300034534	0.0710178271054536	0.049406029225081	0	0.0769706613928877	0.232030450055951	0
Control	0.745281699485992	0	0.0384139384317351	0.0557568903956776	0.0433963741915545	0	0.0506675254402761	0.0636330029672539	0.00285056908751105
Control	0.726909127062853	0	0.042584108591031	0.058855877359716	0.0470601842176938	0	0.0526126666344752	0.0719780361342308	0
Control	0.682876931846282	0	0.0447397466099233	0.0642707789984856	0.045041709432236	0	0.0797739940966818	0.0796762320365646	0.00362060697982668
Control	0.414212669352067	0.0579146193356496	0.0565339258833539	0.0764595242551521	0.0582529018613091	0	0.0863808852407541	0.250245474071714	0
Control	0.938145679181645	0	0.009936248269206	0.0178627810953325	0.0134064294445352	0	0.0125152150712595	0.00500303632059342	0.00313061061742806
Control	0.0910230986631197	0.023484662373256	0	0	0.00454958808885927	0	0.0197098172423003	0.861232833632465	0
Control	0.286373666699998	0.0782452196070175	0.0634242379319146	0.0853451484091849	0.0743097383134183	0	0.106461138488629	0.305840850549838	0
Control	0.621564284428471	0.0505361742610329	0.0532376681735475	0.0801071198729015	0.0628177317403515	0	0.05871311581411	0.0619697183879063	0.0110541873216794
Control	0.351254577152837	0.0604010813648675	0.0410843879025205	0.0599673264573648	0.053684676883226	0	0.0526310385882072	0.380976911650977	0
Control	0.277415208212613	0.0466599398962469	0.0404366459583254	0.0505139909525676	0.037017718842123	0	0.0454703943340062	0.502486101804118	0
Control	0.415669134032651	0.0271346064284502	0.0700255821382277	0.0967101206786475	0.0680131136166062	0	0.0853085215482003	0.228104917622776	0.00903400393444077
Control	0.92767522031869	0	0.0131438061961375	0.0165087608571829	0.0151740887084668	0	0.0123853952027606	0.015112728716762	0
Control	0.487175493735264	0.0123319712408986	0.056542522077224	0.0719457325832473	0.0504644312224692	0	0.0637745403702558	0.257765308770641	0
Control	0.373932051537666	0.0165955253642905	0.0538559340305136	0.0542001966636898	0.0327784994266369	0	0.0747936249708954	0.393844168006307	0
Control	0.706710103232671	0	0.045106791617168	0.0605868217368993	0.0467923059216422	0	0.044549964896857	0.0962540125947623	0
Control	0.947609665122741	0	0.00891959976686886	0.0120715212504093	0.0105600180563625	0	0.0103286339965961	0.00889044459771613	0.00162011720930573
Control	0.143413169265831	0.0280077983124891	0.0257964216278303	0.0275454059877124	0.0211716077913324	0	0.0295208370145482	0.724544760000256	0
Control	0.574262535379855	0	0.0579039751565557	0.0705590164387224	0.0547801430804248	0	0.0663960881432406	0.176098241801201	0
Control	0.632294014680408	0	0.0496272057059997	0.0708672574758148	0.0578349247250311	0	0.0554491933966434	0.133927404016103	0
Control	0.378175394870026	0.0306058591401443	0.0412585495079002	0.0620960613824726	0.0550479884396058	0	0.0596626880193754	0.373153458640475	0
Control	0.295550149307459	0.059455671385396	0.0410606576861723	0.0585859085275058	0.0407618449506788	0	0.0465641111228487	0.458021657019939	0
Control	0.257569328994176	0.038061097017555	0.0467934445263776	0.0570349021686825	0.030340415979784	0	0.0390523232569693	0.531148488056455	0
Control	0.45097118366672	0.0125514954604409	0.0670789273850685	0.100047088805183	0.0713127511371675	0	0.108542865784723	0.178990782364243	0.0105049053964543
Control	0.770687548710997	0	0.037001061697751	0.0512375711773258	0.0387495337591651	0	0.0469728262745327	0.0532226100670601	0.00212884831316823
Control	0.322554234556588	0.0526058667614441	0.0583727553114232	0.0877798688848931	0.0575236567280814	0	0.0862039683825321	0.334959649375038	0
Control	0.719467792119905	0	0.0400794284154471	0.0569480429873387	0.0465411684642191	0	0.0464132896804684	0.090381050471486	0.00016922786113548
Control	0.587985988532152	0.0185936175332416	0.0514378455817483	0.0783075386536232	0.0609249281214331	0	0.0606315606556014	0.1421185209222	0
Control	0.0518520927634443	0.0175690394970133	0	0	0.00436922119256318	0	0	0.926209646546979	0
Control	0.202755617259355	0.0499422467227074	0.0489953134665854	0.0594808694579603	0.0380819942904805	0	0.0828332999214179	0.517910658881493	0
Control	0.159522483407754	0.0339751979592432	0.0271447386984939	0.0295000417689448	0.0225393063848784	0	0.0867024606158056	0.64061577116488	0
Control	0.373017718954483	0.0524335185448441	0.0627713314819881	0.0812898727924333	0.0627316939651684	0	0.066549886282529	0.301205977978554	0
Control	0.912836637508382	0	0.0146618370593314	0.0239584724069189	0.0198191616629224	0	0.0187719433433109	0.0089971643083248	0.000954783710809712
Control	0.394106424729686	0.0630096629353491	0.0563289233838404	0.0826801121074018	0.0687515974808116	0	0.076411993347274	0.258711286015637	0
Control	0.0642929065761632	0.0203784321638067	0.000555062093913384	0.00299758867677587	0.00196921383504875	0	0.0036417110052359	0.906165085649056	0
Control	0.263877149547751	0.076097695968385	0.0578902453568155	0.0695952503991496	0.0473387430286955	0	0.0539133197694832	0.43128759592972	0
Control	0.747103876108606	0	0.0320010867804525	0.0529280797006591	0.0447701382230513	0	0.0455353879915006	0.0776614311957303	0
Control	0.99180320290871	0	0.00137220784200884	0.00196024983668215	0.0014815217169126	0	0.00171833783283889	0.00160696596369699	5.75138991502744e-05
Control	0.242038577304119	0.0602349130582881	0.0374626447344652	0.0530859321652795	0.0301040871568963	0	0.034701302909994	0.542372542670958	0
Control	0.557102971131331	0	0.0555180135801203	0.0726123819281257	0.0548121646760224	0	0.073281783610512	0.186672685073889	0
Control	0.366506607726868	0.0431225611277987	0.051180319795232	0.0633228743145116	0.0493566522207808	0	0.0536383177091727	0.372872667105637	0
Control	0.309471794474483	0.0432375563184896	0.0614793876456446	0.0714367566389872	0.0434772936280578	0	0.0923670994367919	0.378530111857546	0
Control	0.549005294960838	0.101344603937972	0.0512073923453405	0.0603801854079807	0.0447313396854512	0	0.0443740459732124	0.148957137689206	0
Control	0.122155365405921	0.0431604421990022	0.0260639693292302	0.0262922202278218	0.0167132745210477	0	0.014433216317811	0.751181511999166	0
Control	0.147549589935103	0.0396075177998452	0.0217960148413312	0.0226812170902192	0.0211142170986077	0	0.0351517957861935	0.7120996474487	0
Control	0.906814894495559	0	0.0159903676281752	0.0267386778474978	0.0183488689631827	0	0.0186808547568386	0.0117525319853906	0.0016738043233556
Control	0.193025050978747	0.0358161738355978	0.0292717619763603	0.0345612424365752	0.0222904966255449	0	0.0299551678319344	0.655080106315241	0
Control	0.456044556620034	0.00533088537337601	0.0576534832633885	0.072654077098592	0.0542329919079059	0	0.061547918357263	0.29253608737944	0
Control	0.153580516998633	0.0452440478225056	0.0159448621184532	0.0194254410014092	0.011674028701023	0	0.0450192620325388	0.709111841325437	0
Control	0.693627602129413	0	0.0413053762489743	0.058772468547273	0.0449674352928372	0	0.0538814343373716	0.104989281266232	0.00245640217789935
Control	0.329650121376809	0.0473775472743674	0.04557356653523	0.0567059991981725	0.0484078329182507	0	0.0525991133533674	0.419685819343803	0
Control	0.381194146510674	0.0471597994072649	0.0533446299664378	0.0676031788631057	0.0642538119751515	0	0.0685713513755217	0.317873081901845	0
Control	0.177583808567531	0.0354637459748616	0.0246809525820514	0.0333271652270615	0.0218192659730631	0	0.0226352819484547	0.684489779726977	0
Control	0.195011645976089	0.0677719786173406	0.0395592622745259	0.0474134180080442	0.0443191536343138	0	0.0336525260380379	0.572272015451648	0
Control	0.532593469320121	0.00550785524355243	0.0479248721432264	0.0725080700760827	0.0625173677680553	0	0.0548588634011488	0.224089502047813	0
Control	0.360832978428322	0.0490315346287552	0.0500410794668041	0.0610474146303638	0.0474599664006641	0	0.0711949773936796	0.360392049051411	0
Control	0.276174119715396	0.0679232080629827	0.0567560686503362	0.0627263770821785	0.0510164777496494	0	0.0998968850842485	0.385506863655208	0
Control	0.352499183159069	0.0275775115496959	0.0493293544121152	0.0676210757241341	0.0446249703624372	0	0.0701732742394591	0.38817463055309	0
Control	0.407950635812114	0.00304399387818837	0.065368325563019	0.103554910902444	0.0923243692283741	0	0.108232613678249	0.219525150937612	0
Control	0.774968118357257	0	0.034946384495475	0.0603637774225936	0.0459203601643513	0	0.0435749417931065	0.0231870184497468	0.0170393993174702
Control	0.287233453329527	0.0430600683600625	0.044339218711601	0.0606147599500219	0.0459678088807442	0	0.0784585839101658	0.440326106857877	0
Control	0.348927798734749	0.0348167225245434	0.0533577305803164	0.0679984291702256	0.0473923964919248	0	0.0644296539792929	0.383077268518948	0
Control	0.057049178156503	0.0125664795229157	0.0142804578166395	0.0126877512743084	0.0111919015045653	0	0.0113886261493373	0.880835605575731	0
Control	0.227410240486929	0.0494259356222985	0.0315124256600483	0.0421401017262897	0.0316231333786657	0	0.0448403246993205	0.573047838426449	0
Control	0.543780532268558	0	0.0727427518432356	0.0930519443856978	0.0762887829296058	0	0.0867504262927959	0.106030782316708	0.0213547799633987
Control	0.795166390269716	0	0.0315091442315356	0.0497143806338515	0.0395819190295699	0	0.0535362759450817	0.0202774037396933	0.0102144861505518
Control	0.0517815012369962	0.0118210977235164	0	0	0.0037826115534586	0	0.00172024203689465	0.930894547449134	0
Control	0.979826065493791	0	0.0036092878167631	0.00483108982494793	0.00367114796422039	0	0.00422350428623004	0.00303369146115396	0.000805213152894024
Control	0.208400629749776	0.0576470246773389	0.0288505645638216	0.0358014828853767	0.0255469070855739	0	0.0611533662764364	0.582600024761677	0
Control	0.859402855442962	0	0.0228695021563959	0.0334988027204264	0.0307325931971529	0	0.0252290358704836	0.0265610949552104	0.00170611565736888
Control	0.140523384708566	0.0425917898170264	0.02530145374632	0.0356940676279162	0.0266897887260945	0	0.0544106497400595	0.674788865634017	0
Control	0.480009065986152	0	0.0500331396437841	0.0750073793312587	0.0578271978964452	0	0.104796509113691	0.232326708028669	0
Control	0.194447348700421	0.0823260078248797	0.109396356894428	0.122623547320801	0.131661143125081	0	0.0921315283939724	0.267414067740416	0
Control	0.219091667269155	0.0701237483014504	0.07223034595712	0.0781218893857672	0.0678474864663651	0	0.0852631741862177	0.407321688433924	0
Control	0.454334585231894	0.0387186219604401	0.0644415702676725	0.0886257819623315	0.0768957587204631	0	0.0755389331926627	0.201444748664536	0
Control	0.549086390038373	0.113263918104744	0.0601452072934326	0.0776903767739801	0.0941400473094772	0	0.0510232046725453	0.0546508558074485	0
Control	0.852892487550406	0	0.02310034081331	0.0335661994785236	0.0302024083728757	0	0.0274581211059208	0.0261109680098991	0.00666947466906504
Control	0.69697128912208	0.0306096026512539	0.0437884444821176	0.0655264865531858	0.0539234027541018	0	0.0446551427862935	0.057559518889678	0.00696611276128902
Control	0.0730916355443413	0.0173972792554447	0.00714954672774682	0.0127377115345983	0.00974523387560731	0	0	0.879878593062262	0
Control	0.48266008043231	0.02103267057681	0.0515049245689127	0.0707041063215566	0.0572491501138385	0	0.0714260156336029	0.245423052352969	0
Control	0.668070531820627	0	0.0519251064390928	0.069988585017348	0.0515900014435376	0	0.0600015211333226	0.0958016079536162	0.00262264619245581
Control	0.710580513729036	0	0.0415218477586962	0.0588145228102576	0.0490443760281822	0	0.050567370002578	0.0833836354192111	0.00608773425203877
Control	0.551279037957111	0.00787051499744819	0.0597970034580398	0.092204586604991	0.0762743600412461	0	0.0791880077175808	0.125220031782854	0.00816645744072895
Control	0.679953569813565	0.00418257259410408	0.0430106024116415	0.0607140508411096	0.0503814498595903	0	0.0456572661861621	0.106938818984484	0.00916166930934303
Control	0.607868466781884	0.0314785336033617	0.0487259163775253	0.0727373986363628	0.0631970154806226	0	0.0767105513469555	0.0893710175987886	0.00991110017449963
Control	0.637424227042297	0	0.0444243207902226	0.0665803135896123	0.0470897961338957	0	0.0492662695023504	0.155215072941622	0
Control	0.333204336731458	0.0579893309048144	0.0450445360736647	0.0621392735071719	0.0514653704852985	0	0.0423133382395701	0.407843814058022	0
Control	0.744274997605667	0	0.0373789468803823	0.0496331770669266	0.0351955691903947	0	0.043294032091537	0.0902232771650924	0
Control	0.221159095329254	0.0283821160024455	0.0271998897423457	0.0392211709739831	0.0349849798053511	0	0.0201767958785839	0.628875952268037	0
Control	0.718947853666017	0	0.0397960564268783	0.0545293420129388	0.0454575648450972	0	0.0412856211796965	0.0969428377050243	0.00304072416434828
Control	0.0753958778611697	0.020068830390757	0.00114917104675916	0.00329898989277752	0.00710589229394116	0	0.0028664303832617	0.890114808131334	0
Control	0.17676093899836	0.0460187729351497	0.0244118096471618	0.0361553790173868	0.0338334013515443	0	0.0322045703088049	0.650615127741593	0
Control	0.819569056809485	0	0.02843250759412	0.0416481997499883	0.0348235293535883	0	0.0356701351805567	0.0334290789203473	0.00642749239191411
Control	0.38438721826831	0.0272432951273577	0.0595150231792509	0.08722796464334	0.0602191961798141	0	0.105832838753362	0.275574463848565	0
Control	0.866035428327226	0	0.0239961925352776	0.0318847309909643	0.0225726910372967	0	0.0274399693416484	0.0219270126521324	0.00614397511545446
Control	0.673958572660533	0	0.0432768589560996	0.0601210696093918	0.05091491405151	0	0.0517144134127495	0.120014171309717	0
Control	0.0363546764861259	0.0144188795540213	0	0	0.00549212628303393	0	0	0.943734317676819	0
Control	0.120435979304274	0.0354373454139571	0.0144366196789843	0.0192549809882062	0.00887449062572471	0	0.0290243057782926	0.772536278210561	0
Control	0.200821022653469	0.036557061128422	0.022523530038107	0.0373196271252451	0.0301120456488124	0	0.0876790875710827	0.584987625834862	0
Control	0.236521059114725	0.0569311538643159	0.03678296500354	0.0490226947426026	0.0323383207172465	0	0.0376626738046422	0.550741132752928	0
Control	0.394183737091408	0.0402667387830694	0.0571245245388221	0.0790867928339433	0.0607496278782922	0	0.0854689557364945	0.28311962313797	0
Control	0.126292559524071	0.0706293432996591	0.0206779081059378	0.0310198182875041	0.0235318804351394	0	0.0152225371924508	0.712625953155237	0
Control	0.445603130177355	0.0769768718550635	0.0464565410932833	0.0610833682010172	0.0507387316493147	0	0.0641074622926378	0.255033894731329	0
Control	0.194206042499419	0.0349956404798512	0.0309933002129794	0.0293228827104375	0.0179723352346173	0	0.0231234992161284	0.669386299646567	0
Control	0.937807667347749	0	0.0101149151193634	0.0150680588376098	0.0118993947135845	0	0.0121597491030384	0.0129502148786553	0
Control	0.504989074015583	0	0.0643698406691716	0.0908743526222941	0.0857367102412402	0	0.0881158755638868	0.154925983193558	0.0109881636942659
Control	0.48219525200192	0.0442354545188683	0.0493176199851297	0.0808046671824621	0.0638636516470767	0	0.0742856809193571	0.205297673745186	0
Control	0.246532793076079	0.0440304889582658	0.0357677661818856	0.0462208588330352	0.0275291221375371	0	0.0478638021501696	0.552055168663028	0
Control	0.510303895290623	0.020950001115527	0.045431092081953	0.065836747347228	0.0554133929021033	0	0.0593668684592743	0.242698002803291	0
Control	0.818803516851095	0	0.0313206131276019	0.0462590165268745	0.0368156927832989	0	0.0328428261335512	0.0327797429592502	0.00117859161832764
Control	0.826618009610136	0	0.0296290990641333	0.0388251803741605	0.0330526825635601	0	0.0304997241560604	0.0375195184990586	0.0038557857328906
Control	0.914796995380321	0	0.0148448260202805	0.0207153164641322	0.0137030835749321	0	0.0169980673817319	0.0176602582802762	0.00128145289832631
Control	0.151247881322344	0.0496657002485187	0.0101874734829426	0.0085362138783894	0	0	0	0.780362731067805	0
Control	0.146772672915188	0.0480714501820126	0.0050401498218407	0.0216800530735587	0.0252925638591041	0	0.0564236333851611	0.696719476763135	0
Control	0.328702572879938	0.0609438958995537	0.06534510133751	0.0868925610617623	0.0743664233997151	0	0.0980819913332035	0.285667454088318	0
Control	0.524698055915737	0.011007222600089	0.0434048310372445	0.0714994574306601	0.0930207231035149	0	0.0638341961705619	0.192535513742193	0
Control	0.184516822004406	0.050523775780829	0.0304190531529288	0.0544629376407539	0.0620169635777309	0	0.0844858399703096	0.533574607873042	0
Control	0.959220199812586	0	0.00691094010033468	0.0115290954206746	0.00813487613097597	0	0.00844501521529384	0.00497877836791739	0.000781094952218064
Control	0.867810950386852	0	0.0226677491119943	0.0314315337024134	0.0251942683062605	0	0.0248618257033592	0.026454690298376	0.00157898249074455
Control	0.474787472782346	0.00331052846133975	0.0648566123346431	0.090981604257708	0.0809029170213275	0	0.0977194493327065	0.171342243541696	0.016099172268233
Control	0.810609801608635	0	0.0292739236950624	0.042676179832172	0.0320243373695172	0	0.0353595456082808	0.0463821432005993	0.00367406868573347
Control	0.96146204139081	0	0.00702543891160911	0.00916187982450187	0.00703704816539769	0	0.00765786500805299	0.0065591392413508	0.00109658745827727
Control	0.84964767280423	0	0.0252887546995388	0.0384148817717178	0.0309437654257386	0	0.0322863521813606	0.0189870722679219	0.00443150084949226
Control	0.093887672469439	0.0294456278845558	0.0162168472629425	0.022847384431269	0.0232037355075479	0	0.0359269325696885	0.778471799874557	0
Control	0.844639995322317	0	0.0226438780713228	0.0358034396070677	0.0273310201853259	0	0.0380686004026164	0.029379504923184	0.00213356148816619
Control	0.581010702394637	0.0256117890862844	0.0547170608657253	0.0766560273349979	0.0580748960449147	0	0.070112105036886	0.126475812994497	0.00734160624205677
Control	0.0914953967832014	0.0221020796118418	0.0392554081309966	0.0345319763247052	0.0245588609409728	0	0.0762637626259565	0.711792515582326	0
Control	0.331525288674604	0.0394702752792325	0.0545035272113028	0.0697706558869716	0.0490056484388	0	0.0786133388214501	0.377111265687639	0
Control	0.949830077243903	0	0.00861092447621771	0.0119506010937852	0.00846238765613115	0	0.0113805102371203	0.00778608249440369	0.00197941679843905
Control	0.0431633584066702	0.0066138282122943	0	0	0.00421551046815767	0	0.0111581566435681	0.93484914626931	0
Control	0.243274816071551	0.0793511344185909	0.0561008122363346	0.0705204740555248	0.0551499150781398	0	0.0768694196335446	0.418733428506314	0
Control	0.272352838648834	0.0589853356136007	0.0441809688319921	0.0593023236090094	0.041115853468268	0	0.0754082046516997	0.448654475176596	0
Control	0.843826350674904	0	0.0214501679659079	0.0410357914606947	0.0300912899337152	0	0.0348015117119543	0.0287948882528243	0
Control	0.169305607627183	0.0578648255236365	0.0278170537101919	0.0338007031458949	0.0244851593829672	0	0.0509516103836898	0.635775040226437	0
Control	0.769822240696214	0	0.0350060679454199	0.0500164574693288	0.0356354351525981	0	0.046460825355708	0.0630589733807312	0
Control	0.270536234273426	0.0832160886515557	0.0625771860169345	0.0905253743220875	0.086034126833615	0	0.108033799868549	0.299077190033832	0
Control	0.104416983985329	0.0301482804669959	0.0220121652910009	0.0244154418046998	0.0238610688475997	0	0.0167813740267764	0.778364685577599	0
Control	0.38319777894236	0.0438912147182069	0.0453716901552735	0.0626536198690989	0.0444710795239601	0	0.0785488542705877	0.341865762520513	0
Control	0.630032607737318	0.0264747351050131	0.0488260657784485	0.0671676919218574	0.0557510214940049	0	0.0691989229440203	0.102548955019338	0
Control	0.471812757640258	0.0434061935711762	0.0560123308834015	0.0812318172980101	0.0545673698054484	0	0.0728848820204741	0.220084648781232	0
Control	0.411699165886035	0.0716562487747197	0.0715941241602756	0.084337002687019	0.062076721991261	0	0.0839090260730482	0.214727710427641	0
Control	0.230964282727059	0.0321123271251428	0.0417992256532984	0.0477232840236081	0.0310225508160586	0	0.0518512740553224	0.564527055599511	0
Control	0.0381447577222173	0.0173111195476908	0	0	0.00542213671401196	0	0.0112293133204083	0.927892672695672	0
Control	0.0430017149719668	0.0245739786782874	0.00283194999446288	0.00637219250458884	0.0160738488430361	0	0.0477771524997303	0.859369162507928	0
Control	0.990786910848539	0	0.00158896038332037	0.00262308278355495	0.00190016056976232	0	0.00230534691371807	0.00063743469036306	0.000158103810742084
Control	0.267159811392188	0.0561117196129217	0.0422340227732287	0.0537314310892492	0.0367757782268627	0	0.0585349460293089	0.485452290876241	0
Control	0.744410312797856	0	0.0398066125906044	0.0595121408145296	0.0421340830939027	0	0.0521476357134711	0.0562836669616432	0.00570554802799297
Control	0.0841481614849422	0.0442984217668747	0.0208727678659016	0.0346683845211112	0.0485567973738237	0	0.0473996560673169	0.72005581092003	0
Control	0.618741537795239	0.00839037614484198	0.0513306795534307	0.0794449081369919	0.0609784311432325	0	0.0672152675317189	0.113898799694545	0
Control	0.414486170682227	0.059614202910947	0.0568480853700004	0.0821373222264712	0.063932258216935	0	0.0705496934599934	0.252432267133426	0
Control	0.965703129906157	0	0.00590184752302234	0.00865024600861023	0.00638898561168466	0	0.00660929472446046	0.00589563817063453	0.000850858055430926
Control	0.0750911420676253	0.0232751976898054	0	0	0.00863373524720532	0	0.0431027977235588	0.849897127271805	0
Control	0.204214505857142	0.0507101974925346	0.0410050044460489	0.0504135826640595	0.0326225174925966	0	0.111119339131264	0.509914852916355	0
Control	1	0	0	0	0	0	0	0	0
Control	0.151324757840309	0.0443476891680905	0.0233803853628849	0.0318080405237819	0.0194437577945483	0	0.0398205093227278	0.689874859987658	0
Control	0.739213989752863	0	0.0373957333107481	0.0533028602219671	0.0365611921980794	0	0.0563026460404765	0.0771634632063348	6.01152695306814e-05
Control	0.174899854591214	0.0517293263858238	0.157434371219052	0.130263341614215	0.120315150587224	0	0.115783271086691	0.244376913820416	0.00519777069536528
Control	0.109122449085948	0.0340588917669845	0	0.0107269617176322	0.0224185229652186	0	0.0807227757945725	0.742950398669644	0
Control	0.751335764532658	0	0.0336347438880564	0.0507135999361198	0.041832967864324	0	0.0499367615232712	0.0676260668115106	0.00492009544405959
Control	0.360809840174435	0.0388995125350038	0.0546064261690256	0.0698699494794083	0.0490772204584811	0	0.075996035661569	0.350741015522077	0
Control	0.421354920203381	0.0543305482708884	0.0732713240312626	0.086679291878547	0.0640841271638976	0	0.0696757189683936	0.230604069483629	0
Control	1	0	0	0	0	0	0	0	0
Control	0.376297598974806	0.0776994169897	0.055821935580429	0.0648726524415268	0.0671904753239946	0	0.0709950291264988	0.287122891563045	0
Control	0.45636112607028	0.00885393186985958	0.0613060203426888	0.0869327450052162	0.0642349228332408	0	0.0757603948266577	0.246550859052057	0
Control	0.19734872421141	0.0493330474728043	0.03352011600648	0.0408133026404659	0.0220382483085597	0	0.0482181677746847	0.608728393585596	0
Control	0.460118595405439	0	0.0474270780682502	0.061311601000298	0.0512866653518145	0	0.0791590123379885	0.300697047836209	0
Control	0.247477008939675	0.0491770806483663	0.0306236772611043	0.0446406232832044	0.0346135885728256	0	0.0360835515340724	0.557384469760752	0
Control	0.531914985800184	0.0569657167534552	0.062100113462801	0.080300268893498	0.0674092571860029	0	0.0650815330774752	0.136228124826584	0
Control	0.0917811687450306	0.0200372565454806	0.0103301472955878	0.0150022785381831	0.0167885147384232	0	0	0.846060634137295	0
Control	0.739753645363858	0	0.0462343905173094	0.0737140942788128	0.0511270501479983	0	0.0466897675507467	0.0375388198175064	0.00494223232376804
Control	0.421295872110795	0.160022478466294	0.0632651762315894	0.0975355713887934	0.0887762904885405	0	0.059694363786038	0.0966715528998166	0.0127386946281325
Control	0.0735495612066934	0.0281069003347752	0	0	0.0160717506305864	0	0.0369432338826449	0.8453285539453	0
Control	0.773139981182625	0	0.035847620697534	0.0473494542130925	0.0337901963070623	0	0.0483066302629524	0.0615661173367334	0
Control	0.563215681004835	0.0219593399471077	0.0544833172598034	0.0823799159308796	0.0686983136434595	0	0.0762486929348147	0.133014739279101	0
Control	0.675468989458073	0	0.0502715302599102	0.0687709408768642	0.0585817536059867	0	0.0545848085836797	0.0923219772154865	0
Control	0.345249566354577	0.0391367950752169	0.069951073769771	0.110179863567026	0.0934728956628649	0	0.0819302156874114	0.260079589883133	0
Control	0.373318500409528	0.0360495128818105	0.0544161130191815	0.0607615586039475	0.0517840943675467	0	0.0497441595464857	0.373926061171501	0
Control	0.244997158953931	0.0501539099187981	0.0580443621707004	0.0872063596468229	0.0658844183980023	0	0.0975516957234458	0.3961620951883	0
Control	0.104393613770072	0.021303825411789	0.0149299839506351	0.023475671209566	0.0192959859009337	0	0.0096199940041564	0.806980925752848	0
Control	0.746483477453707	0	0.0470877388112729	0.0694813446874098	0.0601464310496346	0	0.0358712824601782	0.0397725965404714	0.00115712899732651
Control	0.438251662472048	0.00642191479148241	0.0691386100438508	0.0940340505492962	0.0729826743739754	0	0.0845306803820811	0.234640407387266	0
Control	0.317309865051418	0.0600805048425621	0.0415460607780313	0.047244961581013	0.0424341870986292	0	0.054739267629464	0.436645153018883	0
Control	0.856072238548832	0	0.030120370587527	0.0370452316327047	0.0304848492527793	0	0.028632392913352	0.00820746923909546	0.00943744782570957
Control	0.0660066250071353	0.0164916426958271	0	0	0	0	0	0.917501732297038	0
Control	0.304755087916434	0.0435287713047903	0.0532476168967065	0.0720181988649069	0.0544233297069551	0	0.069035865987648	0.402991129322559	0
Control	0.717807389414393	0	0.0419064267892709	0.0568670858042944	0.0478964458347963	0	0.043437375677767	0.0916291112331146	0.000456165246363778
Control	0.378982262675822	0.0878433322909613	0.0976573683264559	0.114703075049034	0.0934788393235237	0	0.112435943038964	0.103034555657063	0.0118646236381755
Control	0.312986888512502	0.0563453854707407	0.0582097619327128	0.0775089590807879	0.0485478859711675	0	0.132649302673464	0.313751816358624	0
Control	0.550576271889434	0	0.0551928876525668	0.0691280671608109	0.0542302295551166	0	0.0638160818238662	0.207056461918206	0
Control	0.237230704168339	0.0535780524194183	0.0348392494803578	0.052181719836822	0.040311760971119	0	0.0581186162980262	0.523739896825917	0
Control	0.815301221123861	0	0.0333729394881401	0.039936869815344	0.0250129365886071	0	0.0339377852701881	0.0461370558452366	0.00630119186862315
Control	0.199525697304681	0.052537774470701	0.0425523489517714	0.0612929884176824	0.0471272442172699	0	0.0398118469417256	0.557152099696169	0
Control	0.592709842517957	0.00677716089668127	0.0468596480415879	0.0666162565094731	0.0524824572279257	0	0.0601991071187688	0.174355527687606	0
Control	0.103537738459969	0.025730183898438	0.0047909239498667	0.00254318931798909	0.00112662905342726	0	0.0234428130264092	0.8388285222939	0
Control	1	0	0	0	0	0	0	0	0
Control	0.71591793984195	0.0670842572799189	0.0403129083416814	0.0609136295578577	0.048240217769994	0	0.0399095380563954	0.0274496122295898	0.000171896922613291
Control	0.170798160626546	0.0347817097366691	0.0254085882020703	0.0268591761397825	0.0123502917372265	0	0.0343041641519202	0.695497909405786	0
Control	0.499618770761572	0	0.0496218458981825	0.0726262992255516	0.0584641211532479	0	0.0557765729087303	0.263892390052716	0
Control	0.448913861598143	0.0336812561587918	0.0515435854823419	0.0744598804842897	0.0573528313249292	0	0.0496259453953613	0.284422639556144	0
Control	0.196510160913883	0.0314191931481106	0.0229751533116551	0.032502239032794	0.0265938605110139	0	0.0236661695052901	0.666333223577253	0
Control	0.594701031712066	0	0.0503691354873947	0.0684519331789947	0.0549649119074887	0	0.0601867307795511	0.171326256934505	0
Control	0.145508785563854	0.0403436137370055	0.026049596364496	0.0284338883519054	0.0224618658324812	0	0.027868011403867	0.709334238746391	0
Control	0.511700005326461	0.0417499899792097	0.0627477691817831	0.0875944035690203	0.0695592624898103	0	0.0737646877413329	0.150306707224213	0.0025771744881694
Control	0.720009342367379	0	0.0418296779475103	0.0569063077480029	0.0441834246011543	0	0.0493130697533108	0.0877278606012007	3.03169814421607e-05
Control	0.431254362931583	0.0230525713261245	0.0533318291300412	0.0744798216195446	0.0545412319403971	0	0.0560072970050398	0.30733288604727	0
Control	0.997463970357878	0	0.000404302368165446	0.000725239508958811	0.000648578394297522	0	0.000472101026944057	0.000285808343755692	0
Control	0.448746505023529	0.037784175577978	0.0656314352208795	0.131311933370571	0.0772825370873339	0	0.0804211281603292	0.148076651015195	0.0107456345441845
Control	0.605490584968914	0.0397944881149527	0.0545216311870233	0.0737635344821634	0.0625472372487657	0	0.0610224409682623	0.0936073869307817	0.00925269609913726
Control	0.759167568629941	0	0.0340958287170599	0.0544937824505117	0.0374945990700843	0	0.0444846390241253	0.0679474625229861	0.00231611958529167
Control	0.940356214019208	0	0.011572820421538	0.0171369469280209	0.011381673555309	0	0.0106747499281956	0.00865541605876868	0.000222179088959318
Control	0.313072283378431	0.0399267908424896	0.0457197105968422	0.0565923279258539	0.0347646019813651	0	0.0853069724950101	0.424617312780008	0
Control	0.258480931257085	0.0551677040577967	0.0377365318337672	0.0500438581152946	0.0421646741646555	0	0.0629198665134074	0.493486434057994	0
Control	0.639177785193568	0	0.0520098601082439	0.0728016147323348	0.0504385949492481	0	0.0551654236007281	0.118228854769514	0.0121778666463633
Control	0.242797886265973	0.0583253140146054	0.0463946430317949	0.0558997026919592	0.0453150568724817	0	0.0740999060080408	0.477167491115145	0
