# Supplementary material for: The DNA methylome of cervical cells can predict the presence of ovarian cancer
Source: Nat Commun. 2022 Feb 1;13:448. doi: 10.1038/s41467-021-26615-y (PMC8807742; doi:10.1038/s41467-021-26615-y)
Supplement: Supplementary file 5 — Source Data [file 41467_2021_26615_MOESM5_ESM.zip › NCOMMS-source-data/fig1c.csv]

type	x	y
Control	0.954601447246891	0.952646239100182
Control	0.667602086690338	0.864852864006264
Control	0.34265338583768	0.654169020818529
Control	0.739964872380819	0.899927828533357
Control	0.839969824965385	0.915097773787211
Control	0.854339596823019	0.894068210365356
Control	0.458967149507105	0.811651519494799
Control	0.779444017923686	0.920982447023789
Control	0.684868954865338	0.921392014449831
Control	0.727981305505646	0.871392740869944
Control	0.784079893673467	0.891647582862035
Control	0.950701425143518	0.927307412822962
Control	0.50158613912235	0.560967287415411
Control	0.927035094311054	0.930200218424413
Control	0.19567655210816	0.457816098590075
Control	0.592223674117473	0.905789402631447
Control	0.274204848482443	0.542202812468781
Control	0.668852705022471	0.840341796772919
Control	0.293922777658187	0.620201144584078
Control	0.0583880829779853	0.330084220657954
Control	0.460652226314014	0.839518311172175
Control	0	0.5111667531781
Control	0.00280666085073405	0.198822181551683
Control	0.144717171336722	0.829465992409825
Control	0.785914998733103	0.904658169605399
Control	0.415387045810946	0.820644373931237
Control	0.148653762188546	0.655761298680569
Control	0.0564130206777306	0.496637098717851
Control	0.385024417255426	0.871239952226934
Control	0.890773576466275	0.930239287351352
Control	0.0196161154486661	0.484534849579832
Control	0.0116600573118765	0.297610039022208
Control	0.817636442800044	0.934706437061337
Control	0.507127453109194	0.860665784274224
Control	0	0.491529375693966
Control	0.917511967333428	0.929530080690792
Control	0.467137356070747	0.842107110236444
Control	0.277873228966126	0.936281016964086
Control	0.754764568086236	0.941215369295769
Control	0.568886311372708	0.884202951521291
Control	0.769101701550818	0.874397119259279
Control	0.715066988234814	0.867895731849665
Control	0.173442853014295	0.885566940588691
Control	0.607285905937909	0.928391636437829
Control	0.641760236979806	0.784091045312488
Control	0.480701127785605	0.818027765547105
Control	0.298899790731167	0.869400015794429
Control	0.0391828767413289	0.396767380739124
Control	0.522756901318765	0.89798358504812
Control	0.14895254456136	0.736171691236332
Control	0.702209327789074	0.908621885316491
Control	0.833071009653516	0.938160627241302
Control	0.506797495688785	0.261747106594114
Control	0.793103585530844	0.905367370206016
Control	0.0372266248696219	0.64220591438853
Control	0.179178898268077	0.680699432766575
Control	0.179276787302278	0.731860301284057
Control	0.57106128937602	0.670099688628142
Control	0.480434589473541	0.70549181702569
Control	0.404913848277563	0.535911674718622
Control	0.245078963661621	0.776745189205176
Control	0.684000194295875	0.826990624885336
Control	0.700750905010297	0.801658752044882
Control	0.499891392851338	0.769668314307048
Control	0.83732273793677	0.868630855162233
Control	0	0.436787384872443
Control	0.0979730554768622	0.489622156422575
Control	0.583085160266205	0.814839775987413
Control	0.204776594820699	0.577259388748211
Control	0.681052360113414	0.838262012509789
Control	0.626021382539566	0.728121439818164
Control	0.590271737463142	0.849299967636888
Control	0.404446988099133	0.811286438640658
Control	0.248219895226463	0.618972578086368
Control	0.642259656103987	0.882741694572862
Control	0.565597631032831	0.751958212462665
Control	0	0.642728625448684
Control	0.442609248919443	0.788999859364774
Control	0.765201493930945	0.828951988269931
Control	0.778195937067176	0.878321760961901
Control	0.0256626577924494	0.745073206602846
Control	0.892046087674694	0.8664452965843
Control	0.521322321637276	0.776838008447986
Control	0.770594279558286	0.899922177805686
Control	0.581205780105005	0.684798895593727
Control	0.179820835244066	0.611501199574763
Control	0.31118433400871	0.669961978828021
Control	0	0.716325392741106
Control	0.898627513975421	0.880434341776177
Control	0.530787279673812	0.806053470982855
Control	0.774378812015884	0.863845400653579
Control	0.595706649057314	0.839346220250754
Control	0.806841296134458	0.905631990103956
Control	0.202087348307756	0.71738134616998
Control	0.937831099640405	0.919488447415012
Control	0.33118753933703	0.591677184880468
Control	0.607761735978774	0.787112981143221
Control	0.75383665691759	0.847711042296071
Control	0.759006467840207	0.822299064407391
Control	0.185988851667173	0.674593739434509
Control	0.611807649978718	0.862381614571073
Control	0.71526847802295	0.846039749528948
Control	0	0.319754497762107
Control	0.389922735176015	0.545586845696665
Control	0.286863818918038	0.893595235303181
Control	0.928607825469346	0.905384896893855
Control	0.108023665069117	0.779605678100026
Control	0.329216293096754	0.743573015058517
Control	0.75589125633654	0.896635210493231
Control	0.479723762878987	0.687732836667159
Control	0.76919285562322	0.881889121177463
Control	0.595488709244259	0.797769853101289
Control	0.167221082804624	0.685955308479143
Control	0.876897929529198	0.874296126524976
Control	0.778254248806625	0.896217934339817
Control	0.884130843630444	0.848985470885928
Control	0.718156936962706	0.800835396903646
Control	0.872700554126374	0.844060157167119
Control	0.478846444239674	0.694249008835527
Control	0.775267901531973	0.892268107756051
Control	0.813400418292946	0.863282842996937
Control	0.283093237227094	0.790672454202263
Control	0.0163866665425176	0.755579009115194
Control	0.918981714768314	0.860609478051889
Control	0.264223085595535	0.7592882443087
Control	0.708354889075352	0.811941875022571
Control	0.825986646706844	0.794421062750835
Control	0.793291712695712	0.895577399626359
Control	0.774981958800353	0.744669195804465
Control	0.871353895237061	0.883505315955339
Control	0.643474364182085	0.837798381815232
Control	0.543500422092276	0.920663792424567
Control	0.848419169969003	0.86339862180699
Control	0.859605015174803	0.843913127552914
Control	0.912086400925586	0.882185974907598
Control	0.717688396695874	0.909614576994305
Control	0.788386320810463	0.873730532303531
Control	0.633727726196739	0.827609844902162
Control	0.166479401095122	0.424540066604285
Control	0.839326332510429	0.887405021698858
Control	0.686531137368873	0.922181519111177
Control	0.887437525010383	0.844731538957254
Control	0.0430201675662833	0.425618927028337
Control	0.507299082596456	0.653915568442298
Control	0.450247453237092	0.745909210781617
Control	0.789715307701995	0.760785815811068
Control	0.0382561848690736	0.361861750619353
Control	0.502200228117165	0.559694440942299
Control	0.212597819452175	0.814682906316964
Control	0.721379986743617	0.742825435670445
Control	0	0.695759945273083
Control	0.891788212042705	0.831417111896948
Control	0.0160681802819317	0.313612281097713
Control	0.307539037917048	0.80081480949433
Control	0.923815046015023	0.911354859870799
Control	0.893432319130933	0.790788530982655
Control	0.371864988221571	0.874823958474918
Control	0.527489302397542	0.724633134005515
Control	0.889653287113018	0.764246475303799
Control	0.23669836552764	0.710528804612645
Control	0.517890996395912	0.853973581990975
Control	0.497577370169604	0.732046675283798
Control	0.545349707008157	0.739323839499036
Control	0.788677338100124	0.916498430291748
Control	0	0.869460025122071
Control	0.654642032554497	0.916801257938827
Control	0	0.420588282946567
Control	0.737697028351705	0.932835191089413
Control	0.408450939479818	0.884180425180597
Control	0.664072497497792	0.865086631798837
Control	0.132910237830896	0.399118593218728
Control	0.243700731865079	0.816357790981499
Control	0.901983225181158	0.931591982559614
Control	0.129205382070788	0.548562478772325
Control	0.110266369466678	0.431441232743624
Control	0.380075304398348	0.910709543866546
Control	0.602337166675551	0.871146262364045
Control	0.737396676850563	0.88978568025183
Control	0.5003713722839	0.782061065013682
Control	0.935475938260292	0.89481174857088
Control	0.857503925491609	0.934387936409028
Control	0.883942887361732	0.906896444756297
Control	0.510996219605747	0.771272972122591
Control	0.621429575158792	0.888358367712752
Control	0.101163354925825	0.870945597989486
Control	0.886806376288773	0.886692504410083
Control	0.885186371258533	0.914130412131979
Control	0.612187341115444	0.834463039647846
Control	0.442121254555361	0.580998596577619
Control	0.92474850477456	0.953272212672049
Control	0.607129858950968	0.960442458161196
Control	0.761884362242391	0.919848666473402
Control	0.284386189766543	0.948826743175226
Control	0.795034840695053	0.913896628965848
Control	0.475470030280347	0.756563771053167
Control	0.28571813604748	0.812125108514374
Control	0.536077426316324	0.868863115406683
Control	0.964340454924636	0.943778645300617
Control	0.939097331818559	0.932308402368227
Control	0.120368888637269	0.15432548915738
Control	0.849781080284927	0.94766038187459
Control	0.398928655460508	0.928675120176704
Control	0.0203284819861643	0.371386345758637
Control	0.16429947589134	0.242676927398184
Control	0.802161461676181	0.93998622137532
Control	0.943941789410358	0.932514053072774
Control	0.394044185976684	0.943170763884766
Control	0.653477923425837	0.905804267660033
Control	0.303821020076049	0.723632462042104
Control	0.705992601664635	0.842533605811272
Control	0.374405380615904	0.919364003256874
Control	0.715758513862333	0.761904632847977
Control	0.115028686706331	0.527660358869454
Control	0.0856054308929208	0.348919620211524
Control	0.138440622889538	0.602963287864185
Control	0.655017096815735	0.923590602990106
Control	0.0533894182965241	0.785136380023424
Control	0.77759447134067	0.898824371491026
Control	0.820385633970459	0.832918078021848
Control	0.146214087757726	0.234459688825872
Control	0.892773691500571	0.889690734879624
Control	0.117012495441988	0.580701562771272
Control	0.574330836949321	0.708617062852229
Control	0.773510412015923	0.910132768915894
Control	0.408130720934821	0.617220990603112
Control	0.161259639578924	0.689022619720489
Control	0.0309933512355743	0.843753203005166
Control	0.575875409431051	0.89177377788999
Control	0.779102749217326	0.903749568080693
Control	0	0.205596377260828
Control	0.401515033094998	0.616093608045546
Control	0.136881345089504	0.579007068263499
Control	0.959773720107914	0.936253475431671
Control	0.68950277954784	0.925202877203764
Control	0.737886565311105	0.888790869029531
Control	0.763035342977286	0.927786631515443
Control	0.706860409845666	0.823539841091212
Control	0.715342996315412	0.757471968643222
Control	0	0.806712686132851
Control	0.676216840056854	0.86791859306474
Control	0.291765019858215	0.892535878438444
Control	0.693044993994625	0.871917299274133
Control	0.907062506504671	0.934039451022935
Control	0.720759401104258	0.917458105841937
Control	0.682782443596125	0.819792929507177
Control	0.782329459144788	0.814409438271224
Control	0.707686034170324	0.89323959940429
Control	0.33512836356721	0.416317218839563
Control	0.455688790092595	0.896568909205211
Control	0.739174976719985	0.906451597664293
Control	0.742978398227204	0.907288420234444
Control	0.957511416977078	0.94050498064364
Control	0.0869993315484401	0.781859753264292
Control	0.418166870401005	0.711407706488441
Control	0.717172585039263	0.890895729604938
Control	0.338865052645013	0.56868332462627
Control	0.467874388682897	0.872510792171074
Control	0.710722532005781	0.911711109317995
Control	0.0299968698144986	0.765541278481203
Control	0.081070696921732	0.898922568770747
Control	0.60504845471578	0.751327901092137
Control	0.386900011804153	0.857272027489306
Control	0	0.82289403564525
Control	0.893855648518432	0.91894928856948
Control	0.604364032629495	0.821374689372565
Control	0.604249478059309	0.802652975669799
Control	0.263669250059178	0.560394464328214
Control	0.641430997332318	0.879386003821493
Control	0.0778575156265164	0.236180780334063
Control	0.734651051120772	0.913519043996838
Control	0.913757070236633	0.93087609541919
Control	0.566604104628065	0.776590735741186
Control	0.377566592416272	0.90481164378867
Control	0.254149569608835	0.567507139053432
Control	0.101469411576978	0.893730982606706
Control	0.728852848395477	0.93892341256569
Control	0	0.214450576718319
Control	0.839589354859862	0.940166927540084
Control	0.817356981013897	0.911241975366505
Control	0.701918519575447	0.937127467929273
Control	0.592886283028121	0.879987639097577
Control	0.503161104959228	0.822662695741043
Control	0.015393167672051	0.916527717307047
Control	0.752307837168632	0.864336599242105
Control	0.149124314430035	0.42608538489917
Control	0.540468385409675	0.821133116314168
Control	0.128717681181539	0.646907726676463
Control	0.904906953605128	0.875827456317093
Control	0.0754434028292306	0.241110568894145
Control	0.904266244685556	0.923976727210791
Control	0.70926129201672	0.907725849261553
Control	0.596322135885743	0.820440818728855
Control	0.82902991604113	0.930407608357379
Control	0.585805534447845	0.918348810835549
Control	0.706438833016588	0.899446189006952
Control	0.406221188252564	0.67867790413005
Control	0.077445974535563	0.302200202816704
Control	0.870047314955912	0.937461702436476
Control	0.431930562461919	0.934553845795973
Control	0.769079442910486	0.928104501530567
Control	0.13805002381227	0.863813435054097
Control	0.777909514697117	0.94420466211551
Control	0.786848915690434	0.947216574946204
Control	0.673911625144447	0.888677781738362
Control	0.486735103238335	0.647100169140245
Control	0.838403294336691	0.951441206246514
Control	0.716283381187017	0.932877908031813
Control	0.415712271221325	0.903883019743598
Control	0.865842520218808	0.946088305991468
Control	0.751992679585996	0.922597613575438
Control	0.228323599105107	0.635338514323395
Control	0.660704209378064	0.882467672190113
Control	0.944583852071913	0.937832173541413
Control	0.856424224307306	0.914246237976644
Control	0.152158800178935	0.752972931256208
Control	0.0106430629486846	0.293576560639253
Control	0.368580177037011	0.864530816932665
Control	0.88003221221151	0.950736392309461
Control	0.442418644801595	0.703955317916316
Control	0.735928642923216	0.90362726302366
Control	0.700694712672311	0.931809575825747
Control	0.694479347739433	0.88381897489614
Control	0.087622957992245	0.790318474699146
Control	0.887186829871853	0.938754695285264
Control	0.889849460203331	0.930978367730554
Control	0.590226237839843	0.840958646947777
Control	0.00485290531445133	0.143268790201828
Control	0	0.396020962825012
Control	0.0279325281880088	0.830009210373245
Control	0.103542682254801	0.825001289768719
Control	0.308297107934717	0.641310487766869
Control	0.452711266173453	0.610290758371048
Control	0.0321978972923644	0.718015712210917
Control	0.641024530235668	0.859229292701345
Control	0.614838898641318	0.881073567427589
Control	0.582882881932423	0.859752030316471
Control	0.378474442681757	0.919596576641577
Control	0.436650836660363	0.871025088061206
Control	0.255157087058247	0.50765618709448
Control	0.801815483319996	0.927103951466346
Control	0.809974044384861	0.918262453588688
Control	0.247473985190834	0.764632196308318
Control	0.844023703055839	0.926670195870193
Control	0.321400262046011	0.81697012731675
Control	0.639077138355734	0.893642148012586
Control	0.318809609003158	0.648830726669914
Control	0.486547290839983	0.885522968176303
Control	0.821442584953793	0.922105406277093
Control	0.746167372632451	0.925857561686268
Control	0.488085825092793	0.909613319558562
Control	0.353355945353242	0.718591379665328
Control	0.850261603379413	0.936303021289913
Control	0.440809713503857	0.653756798945545
Control	0.924409023531341	0.958462692299451
Control	0.579547805085544	0.93689847467287
Control	0.42087261099113	0.669632599026086
Control	0.953783395780267	0.953304295680798
Control	0.642765491152021	0.802448701002299
Control	0.873416833203761	0.910186528141003
Control	0.814028285458528	0.874534329815896
Control	0.00675323076252145	0.883929831670142
Control	0.685354540081103	0.857255383103262
Control	0.251973321698866	0.600930457214569
Control	0.692141523423937	0.85950800565598
Control	0.828107350129496	0.921108097502363
Control	0.852088461463269	0.923286210447996
Control	0.875624992553805	0.926089804122783
Control	0.798608157784057	0.897254589466455
Control	0.150607542757499	0.817220062422593
Control	0.542748441070667	0.888286737127999
Control	0.178633393002904	0.419787191348397
Control	0.964593780113969	0.92279347142935
Control	0.257658993979536	0.5661204296217
Control	0.422030457385911	0.510908943957803
Control	0.407511224626987	0.860529332645324
Control	0.566261359844254	0.830515914843425
Control	0.00410294307461779	0.238615422444199
Control	0.708943704880729	0.899626274354836
Control	0.95397121229527	0.925928267313137
Control	0.535889298227771	0.877915275479342
Control	0.702886418092032	0.915322970544597
Control	0.250493154177383	0.511582381408027
Control	0.592503347866294	0.823459109347088
Control	0.00811178470664393	0.284193036715069
Control	0.806069373118295	0.920548692206952
Control	0.469132739447841	0.931416202115128
Control	0.00934822998439345	0.906392775295675
Control	0.74467260285176	0.908878268782181
Control	0.523536681780033	0.920140870891553
Control	0.887785683391485	0.874434132326881
Control	0.484500398504256	0.885165297069942
Control	0.763558668509942	0.908069365913033
Control	0.775123506832398	0.896558246435816
Control	0.537113961031292	0.842185073687838
Control	0.564422902286394	0.759101513869918
Control	0.221695539420918	0.637439867686041
Control	0.508472466931128	0.751913035124297
Control	0.346776451795744	0.542540760088021
Control	0.612553186942984	0.898950196956778
Control	0.693865009711723	0.928801730616827
Control	0.601211571916046	0.833392200922913
Control	0.167694976358273	0.575816701598618
Control	0.391762862011524	0.839423906573039
Control	0.524602734051613	0.883759202719969
Control	0.357108861445741	0.576687069698958
Control	0.873290899301647	0.840496858327919
Control	0.91629901446884	0.871971144313645
Control	0.891825399758501	0.859615773331766
Control	0.97566536302191	0.921830070757116
Control	0.524995481772299	0.85433492003427
Control	0.667396722115251	0.854833079056464
Control	0.0493944580436153	0.25166374569859
Control	0.733635225326331	0.87916993877292
Control	0.845680607754682	0.852985049094196
Control	0.757489106141469	0.900317035539424
Control	0.973300652572577	0.929197526931219
Control	0.494150448408801	0.921371088854196
Control	0.0540005295217434	0.760762235854386
Control	0.859013156878952	0.901332099658815
Control	0.0845421172929053	0.323301401959287
Control	0.952317309983944	0.876529262324516
Control	0.917247550705342	0.85315731771265
Control	0	0.37838900933898
Control	0.840754660799968	0.891782638088104
Control	0.608065540237698	0.848560030327286
Control	0.338339732996958	0.821017554553285
Control	0.874842118200641	0.892275104160931
Control	0.426373845818775	0.603089530841526
Control	0.818225991418923	0.918185809335416
Control	0.85886784339545	0.873719730454966
Control	0.444946459269088	0.869699195602363
Control	0.18160080901909	0.69963240131607
Control	0.143568144329135	0.368312724934621
Control	0.134637925306283	0.753301880559652
Control	0.0526372987498129	0.78683363695967
Control	0.567299564987915	0.863918732786332
Control	0.450113950201803	0.732193282446714
Control	0.830858612774047	0.887945204265878
Control	0.888470325580475	0.867011696539372
Control	0.765027510060956	0.893284948337643
Control	0.32072322478657	0.747577398282638
Control	0.678855486067014	0.88202071652241
Control	0.812770484413807	0.912133991680708
Control	0.0530448709755884	0.676465536195057
Control	0.926612861929941	0.936992655805807
Control	0.581087614303302	0.80575038075044
Control	0	0.857296852818923
Control	0.561477976064119	0.905579147300545
Control	0.387831229508756	0.748161913451782
Control	0.489179654522977	0.780870236968898
Control	0.287057746211832	0.656266731786681
Control	0.287714772209332	0.58940074029263
Control	0.870834752581134	0.919756743177895
Control	0.750173106264558	0.922037513683366
Control	0.891328139079021	0.902742324867808
Control	0.112564098837055	0.565025109873318
Control	0.203534220605548	0.88745452051238
Control	0.656453147182714	0.813207582671353
Control	0.619906403217294	0.793766711186786
Control	0.429540237016594	0.837716613110836
Control	0	0.554396913995801
Control	0	0.497263922703241
Control	0.572256701587372	0.838484078644
Control	0.331003816089914	0.903971254798211
Control	0.585095350421458	0.816477313465798
Control	0.864027326381826	0.906181358262017
Control	0	0.392452240685588
Control	0.688280451994932	0.924709359721218
Control	0.742749230461866	0.946214738972202
Control	0.893092592482954	0.897480074093105
Control	0.690134100647212	0.864583782154356
Control	0.602903379591218	0.901378511590894
Control	0.386551973185849	0.910830989970038
Control	0.347384920512995	0.627521033673416
Control	0.344679019342869	0.798854100692089
Control	0.635494085901373	0.747833215602231
Control	0.31338829771621	0.787653256407243
Control	0.528374296518163	0.922468595607365
Control	0.8294731082018	0.936285967428132
Control	0.378135902508138	0.787611679415131
Control	0.557069671162666	0.913048118390697
Control	0.42937221402421	0.682371323634822
Control	0	0.294111875565724
Control	0.780972449506914	0.900633697571629
Control	0.807927306534669	0.918912586603497
Control	0.0538089892220508	0.108870270176835
Control	0.0306589573203997	0.235392369499505
Control	0.619337681719195	0.796387805680553
Control	0.844418356658861	0.901647353084023
Control	0.567830917168464	0.913312744736331
Control	0.915850259084262	0.905541497532046
Control	0.608937810859538	0.790061613986283
Control	0.289703657919076	0.900744594667191
Control	0.93322952338092	0.929763540921747
Control	0.654961161143505	0.847066472951122
Control	0.0496060962413124	0.330689005203188
Control	0.328428980457828	0.892186311921215
Control	0.469547534232987	0.860326122964938
Control	0.90223169665279	0.955103706194122
Control	0.0792133941916598	0.807664522595353
Control	0.946341738011748	0.9296199570941
Control	0.286487627493614	0.672917449440016
Control	0.182864591411635	0.509029006878771
Control	0.810129916138074	0.911264683941782
Control	0.186117967369083	0.891648474659689
Control	0.876326577754684	0.88094021069336
Control	0.548056543720415	0.904605315399987
Control	0.606241964857681	0.916541450834138
Control	0.665952427730584	0.840176790445112
Control	0.88774624963369	0.856226218299309
Control	0.799339717300437	0.801260550095473
Control	0.691364781911637	0.870197068713147
Control	0.884335397684964	0.929496663184566
Control	0.65300651739751	0.673055866074548
Control	0.611235614942058	0.809708684145405
Control	0.799429764586283	0.933115346200123
Control	0.301356112783201	0.916645329588474
Control	0.657430935267543	0.907417972459574
Control	0.103836198465929	0.913981016587281
Control	0.802545213705221	0.915992440900382
Control	0.574074031246941	0.900525236792743
Control	0.711621488328633	0.917111920113648
Control	0.796017328651181	0.892289281794195
Control	0.19095429235251	0.789287257490783
Control	0.38022475313232	0.746069852370426
Control	0.502962518748519	0.733315618017305
Control	0.564719688890283	0.678328131832429
Control	0.453130051997683	0.906467687685288
Control	0.767007249942327	0.90604342563495
Control	0.156766248800615	0.908637498928109
Control	0.366126466749952	0.916565518777607
Control	0.588957830156817	0.929481431906982
Control	0.621475382831267	0.805361167330523
Control	0.340581112560645	0.931746421417006
Control	0.0613701379027273	0.912659485622972
Control	0.411963215810331	0.715315382554878
Control	0.330655836604403	0.895330408370417
Control	0.293782606324696	0.842746716479592
Control	0.403826309603754	0.777233603110243
Control	0.266935116558654	0.874186259831164
Control	0	0.471824797510677
Control	0.893989307521767	0.931523536447426
Control	0.740963522128614	0.87689012361961
Control	0.628075156481425	0.919427898692057
Control	0.819649277435226	0.929753233185653
Control	0.509113155269239	0.769662537740098
Control	0.605863187205927	0.898303759185174
Control	0.0728074327499524	0.488694743634109
Control	0.831980783791628	0.913137001248241
Control	0.565079396201707	0.734953754581259
Control	0.185592052197357	0.830318272887556
Control	0	0.284495696430238
Control	0.519735283576848	0.570692744378736
Control	0.565607661981863	0.824297622574553
Control	0.612382646502828	0.7351667861009
Control	0.34762179378309	0.679025741692859
Control	0.356223854517541	0.687529574911346
Control	0	0.760955150735979
Control	0.129412540008119	0.780473942792294
Control	0.875140655515662	0.888709717832258
Control	0	0.750934864113764
Control	0.926839019748585	0.88844323369785
Control	0.758352757088489	0.873459512403479
Control	0.408890567808075	0.765299927786535
Control	0.69648851212792	0.735876101396655
Control	0.237071083844342	0.648342369499588
Control	0.557081916025792	0.813096070419752
Control	0.672548254205256	0.806958496028844
Control	0.868348644277311	0.857057139289095
Control	0.440421285706128	0.687151225802839
Control	0.814643544856539	0.843791822230089
Control	0.563207754348582	0.686491500566407
Control	0.842759985789898	0.917105428697477
Control	0.171087763129129	0.592500695460088
Control	0.740280195214543	0.90906702257851
Control	0.764389664290557	0.884564972634646
Control	0.0116472039002767	0.346931749956366
Control	0.396439571725659	0.606707341764765
Control	0.693002874761634	0.769947640465994
Control	0.276189726546185	0.859340015450575
Control	0.207153258172182	0.707405648511516
Control	0.429813887875932	0.725068365893038
Control	0.316485646036089	0.761895284031092
Control	0.782952748660713	0.913730915094926
Control	0.380639708598416	0.859524035558365
Control	0.211549407561309	0.80251172373614
Control	0.0434724121658983	0.860360230907753
Control	0.320278618888269	0.782689611651252
Control	0.605372251975784	0.926019049113686
Control	0.861542543386296	0.823936710045286
Control	0.378765650360322	0.669704681097265
Control	0.32489456291855	0.923329584908406
Control	0.409934572469189	0.880828239501212
Control	0.897438348602038	0.891233533834017
Control	0.227626849831434	0.71339290083998
Control	0.0322922749775699	0.621702320920919
Control	0.671579422158687	0.796320329683174
Control	0.88341543877591	0.887221161516503
Control	0.781176930639323	0.897868773670219
Control	0.896065256684654	0.936730692495558
Control	0	0.251648895571857
Control	0.187470600365606	0.681182232589809
Control	0.336784966004738	0.911288244717481
Control	0.557420856528205	0.883110999172716
Control	0.438661437071053	0.906181701512284
Control	0.718491257016994	0.894856209152965
Control	0.230674411760649	0.224481163543126
Control	0.593084535529992	0.895884076853721
Control	0.607561760102329	0.911828922387908
Control	0.46851006658263	0.774956657544866
Control	0.303258484280692	0.574159538638843
Control	0.0380384665474442	0.297891243553696
Control	0.291287110444853	0.524561510357065
Control	0.511629688809222	0.754528685768668
Control	0.412557856961349	0.683795957076585
Control	0.688876694059585	0.679788450026589
Control	0.133327403044873	0.489495118348381
Control	0.0225721567255146	0.413568737372677
Control	0.49332077192101	0.777095574595416
Control	0.767342822151489	0.854969309099778
Control	0.527349590996378	0.751159766931472
Control	0.780887222238954	0.84712435441705
Control	0.218480123660323	0.60105316533243
Control	0.298068417174764	0.688688666581498
Control	0.0957575040048044	0.702606248738332
Control	0	0.37700578987673
Control	0.500191824241061	0.734917580514743
Control	0.505559391544447	0.730428052250232
Control	0.265997075665284	0.667872697553592
Control	0.329343948535364	0.792267104610039
Control	0.285806931499674	0.805324070661912
Control	0.621443517426179	0.831283479498489
Control	0.386140111980881	0.769189999102054
Control	0.401061698859773	0.817194443888113
Control	0.730862251719786	0.830826038741837
Control	0.159752462169268	0.696233963332318
Control	0.332070032917269	0.673162061835534
Control	0.869714081878026	0.862339615479586
Control	0.39650661434143	0.56577859889064
Control	0	0.521069349557933
Control	0.524463071788568	0.8774544341699
Control	0.399136377064087	0.871654277148763
Control	0.396706096938621	0.592014351182825
Control	0.873649249915559	0.822929401824068
Control	0.0189227286209378	0.631239788544452
Control	0.836446403407183	0.829484195726032
Control	0.0649539197642253	0.477185641798256
Control	0.681801475444771	0.576021265980702
Control	0.258596532367172	0.740272551129584
Control	0.185229479594749	0.828737696596234
Control	0.823922139807978	0.947582528928693
Control	0.780870286767516	0.894401671473236
Control	0.481217036313079	0.87031339936233
Control	0.0650967115185468	0.823041661614867
Control	0.3727910118697	0.811356591105735
Control	0.489700597782827	0.621592836650446
Control	0.254718300514008	0.596491020525712
Control	0.273090872937147	0.66222270873657
Control	0.317123068153718	0.466800690002693
Control	0.527872711312284	0.768558691811814
Control	0.0618543208183548	0.802530814786624
Control	0.885492238963624	0.913167300753983
Control	0.635381113692984	0.911424946178673
Control	0.327899541310496	0.901566192078841
Control	0.588344341482295	0.812419535702416
Control	0.67592485189114	0.897611754861092
Control	0.557196259538899	0.839907453521185
Control	0.0723247796813098	0.413252304277082
Control	0.500492535023838	0.697765510324849
Control	0.609472423098043	0.844114790570532
Control	0.293289896767329	0.844858774618629
Control	0.0523903348772586	0.325752981649653
Control	0.82857903242168	0.909533558059432
Control	0.425737464620145	0.602576883134647
Control	0.367705985319592	0.752913428434282
Control	0.591218745989829	0.753351418264745
Control	0.644994179307145	0.890694923385126
Control	0.704369573988269	0.890091084828384
Control	0.536477320872839	0.872143612671971
Control	0.229312451289003	0.890975528357938
Control	0.624839898681968	0.932748005076437
Control	0.280532207880095	0.581820925622926
Control	0.393420393934606	0.802186345660471
Control	0.930578867739542	0.928954305051533
Control	0.747302136017937	0.894694963033238
Control	0.806502318633003	0.879603162724954
Control	0.574548762500673	0.763971897887227
Control	0.0871633624916182	0.922374353078048
Control	0.542883912334965	0.871609893020729
Control	0.91532866126003	0.9197413091696
Control	0.660025154483864	0.88281684782653
Control	0.252896123891394	0.62260074186788
Control	0.00819679709128974	0.517524204350719
Control	0.697726509637593	0.83387447789948
Control	0.442897028868669	0.810780025763885
Control	0.590370831145334	0.878866941890132
Control	0.647290649207027	0.846836361715761
Control	0.349650101101191	0.434947903119861
Control	0.834684192395077	0.899773906726405
Control	0.812842892265052	0.916208288495494
Control	0.0931851055044406	0.882120602796865
Control	0.771158775185656	0.887128572530678
Control	0.538624558006589	0.74059930203764
Control	0.801175435178861	0.915899886962066
Control	0.306372397870587	0.668258239059364
Control	0.622972331348823	0.896338472322589
Control	0.571646054082061	0.883802389338994
Control	0.786952445457607	0.898617628287436
Control	0.73721637540657	0.946474796292786
Control	0.461898675436326	0.628453425907465
Control	0.590135486942923	0.754224155838197
Control	0.655902672221621	0.827722974786554
Control	0.619923305291235	0.891917495434448
Control	0.589005370309697	0.904998227736631
Control	0.225031881642743	0.788950396310165
Control	0.66970647831041	0.854713431241191
Control	0.616255478740708	0.770659075397864
Control	0.930384342320581	0.907812422120179
Control	0.723163823890773	0.912167115835532
Control	0.456219467731442	0.902616232434424
Control	0.204833609730284	0.801935655507833
Control	0.936397401039487	0.939410437993703
Control	0.0201739345062094	0.423155270888555
Control	0.733952345572886	0.924349322371311
Control	0.140597144557038	0.299556589414147
Control	0.816884825474407	0.915947402053026
Control	0.519990934013848	0.869308296927154
Control	0.723226643474699	0.935356184004591
Control	0.710784584429395	0.923269784888916
Control	0.506946792807666	0.827945383082207
Control	0.337649691856884	0.909501548768018
Control	0.147107512449594	0.614768929059953
Control	0.272419108226666	0.642533075146207
Control	0.909511085200214	0.932789472175096
Control	0.49630724899088	0.693020324692531
Control	0.331929468179373	0.778351308396161
Control	0.289419486270964	0.590905233842616
Control	0.44085044704544	0.831683996756422
Control	0.31586385759233	0.639042712120319
Control	0.360652999614754	0.734388678068838
Control	0.362575772957703	0.812162927229315
Control	0.608806332363727	0.898446667892482
Control	0.255725002394333	0.726646350719385
Control	0.750458788668301	0.90520689489795
Control	0.281052146333983	0.890415213443495
Control	0.904535291748073	0.945409197643151
Control	0.77722028806649	0.868408567281906
Control	0.180430943190515	0.402291058961215
Control	0.588369486604332	0.875112417758108
Control	0.133964571672774	0.470015204965509
Control	0.326041427339468	0.775700460606098
Control	0.949226443959853	0.925137455118835
Control	0.844126675281769	0.923716780555406
Control	0.762621916218109	0.920832208162016
Control	0.70654778702096	0.858789255900037
Control	0.565549524125522	0.869472242246049
Control	0.80307809717627	0.915237282593872
Control	0.477419997967582	0.716447439514481
Control	0.77079831702073	0.88620955171767
Control	0.0621923326522515	0.424061872549523
Control	0.495010925984416	0.777481895584226
Control	0.473569293479212	0.807500624116185
Control	0.709436717965655	0.838052926435058
Control	0.46874610359385	0.776519209847624
Control	0.181196483148904	0.751175667369784
Control	0.173381990389864	0.453770139737719
Control	0.0852030046196792	0.522905810150877
Control	0.799086418429137	0.901131567887217
Control	0.805155876902799	0.923382144845353
Control	0.610353531220508	0.804688394453264
Control	0.464294721484174	0.625243709665256
Control	0.764959402214765	0.881969098225268
Control	0.0407798001874145	0.848458991646197
Control	0.132189049613148	0.549418181560154
Control	0.521901998756314	0.904148540203895
Control	0.189390198391365	0.716119636247323
Control	0.0385379586091897	0.566647400105883
Control	0.15035232719577	0.601362529723353
Control	0.876666699646005	0.886523147940717
Control	0.155360004677683	0.424916004869714
Control	0.393377508519078	0.69700924130171
Control	0.886402523604957	0.88197730169744
Control	0.629004436046163	0.856967414832852
Control	0.0501699227560971	0.332564300793809
Control	0.950222813381036	0.930965338554193
Control	0.677374049509858	0.857263362288704
Control	0.668661825737566	0.929044882944038
Control	0.156173649325097	0.842648228794632
Control	0.772829566849181	0.910237375439345
Control	0.230177759303786	0.816811269744174
Control	0.646247677075018	0.896442179949323
Control	0.865434735547675	0.884299592752349
Control	0.572911006339433	0.670833422751651
Control	0.343492657157669	0.471363885690661
Control	0.484781048788566	0.901734613803921
Control	0.516644585339245	0.920446534989273
Control	0.736923390147798	0.774559324533655
Control	0.944544122730092	0.924297114463018
Control	0.932424306349746	0.915947334411888
Control	0.00921308915146085	0.849922542737522
Control	0.67672846899489	0.81331615349663
Control	0.255589687202144	0.76494359571855
Control	0.871553416748183	0.918576615649273
Control	0.372868086059919	0.791850580282644
Control	0.525899626406826	0.856240814183295
Control	0.0342968700938431	0.452213830467534
Control	0.901633660242569	0.919142204448359
Control	0.745075296650324	0.903054423036206
Control	0	0.578978468520653
Control	0.8043275529916	0.908074136316626
Control	0.260786010247137	0.457143973026546
Control	0.773370819022962	0.926746014842607
Control	0.856818659147067	0.908889582934292
Control	0.248664235467342	0.654274242008348
Control	0.600290647290561	0.834459869692138
Control	0.52431453152573	0.888754137057761
Control	0	0.308018664590933
Control	0.546002984035494	0.72091557585078
Control	0.534784942059861	0.817795021282719
Control	0.753318228315786	0.869380634737784
Control	0.53988140459456	0.80676186920625
Control	0.703345910411958	0.829201846596999
Control	0.411119297446361	0.795878088443412
Control	0.888181574709489	0.921459650324707
Control	0.260246354636142	0.898764375068296
Control	0.41868164942291	0.904283422293903
Control	0.898343538458531	0.89255928029426
Control	0.226860018817375	0.646293616237243
Control	0.414824979048058	0.56697935962557
Control	0.324531010541927	0.763842895456251
Control	0.615613638570206	0.870126991153775
Control	0.590631986708662	0.883365886625302
Control	0.704848931127271	0.933332157115468
Control	0.874302560818139	0.939128974762746
Control	0.253516522546293	0.867682591247244
Control	0.555326422736469	0.887117191436847
Control	0.62260963010602	0.94427205954491
Control	0.143927761451168	0.851058287383344
Control	0.917501732297038	0.940796508493534
Control	0.651716140778776	0.864206725877391
Control	0.282192610585607	0.861567329071362
Control	0.533174405033216	0.897020784089222
Control	0.630667726016757	0.927612845026023
Control	0.449423728110566	0.656271513364268
Control	0.709191243412242	0.905351601932658
Control	0.184698778876139	0.351669866605675
Control	0.747936528224618	0.90639309529009
Control	0.400512996585361	0.674069079256906
Control	0.870732077641593	0.925687740957386
Control	0	0.263480709324525
Control	0.216997802878132	0.903121853708728
Control	0.794420129636785	0.818752144295236
Control	0.500381229238428	0.900948826018924
Control	0.517404882243066	0.792692007471406
Control	0.772070645938006	0.891585341956397
Control	0.405298968287934	0.639235525410771
Control	0.81414760069914	0.93594666956515
Control	0.446550004694329	0.620339765132635
Control	0.279990657632621	0.327986728438983
Control	0.545693065742293	0.737306959483378
Control	0.00253602964212153	0.5073706286909
Control	0.513469319398493	0.551124687747953
Control	0.354714926916134	0.843547743534898
Control	0.240832431370059	0.552919845322651
Control	0.0596437859807915	0.753227212625653
Control	0.647000925779079	0.759432840867382
Control	0.686351364685118	0.783527292075073
Control	0.360822214806432	0.496059946171666
Control	0.698876799719422	0.807814652710563
Ovarian cancer	0.545655264282992	0.853909186828472
Ovarian cancer	0.90555595460893	0.929680455577336
Ovarian cancer	0.104006476055452	0.636466783961047
Ovarian cancer	0.884280468125117	0.954032460213704
Ovarian cancer	0.329654754078892	0.835465317867657
Ovarian cancer	0.860173227155287	0.935865760222188
Ovarian cancer	0.0916071518148913	0.859266132780031
Ovarian cancer	0.357852164354351	0.87907008720366
Ovarian cancer	0	0.425115140825245
Ovarian cancer	0.359455465387122	0.740460612946435
Ovarian cancer	0.401628515608455	0.886863933765103
Ovarian cancer	0.116704749457171	0.473116607315345
Ovarian cancer	0.442042255818846	0.901807257779524
Ovarian cancer	0.577436907481152	0.818350593480943
Ovarian cancer	0.827637514735304	0.806486218705248
Ovarian cancer	0.53727983590784	0.901583099209568
Ovarian cancer	0	0.299310177477188
Ovarian cancer	0.523993468612865	0.669164085906696
Ovarian cancer	0.274270838250903	0.891919559490159
Ovarian cancer	0.899782053550935	0.884649340126882
Ovarian cancer	0.910094302211196	0.890337250270227
Ovarian cancer	0.100627804095997	0.367625427168798
Ovarian cancer	0.315483774530547	0.591623937290104
Ovarian cancer	0.0976393840049477	0.639702442541974
Ovarian cancer	0.122231153837515	0.793454583415187
Ovarian cancer	0.279187589714187	0.535719756607017
Ovarian cancer	0.348459290345528	0.578713524203172
Ovarian cancer	0.137066428569135	0.842652848627896
Ovarian cancer	0.0520535270270905	0.59018304954585
Ovarian cancer	0.551881419006453	0.859774308002242
Ovarian cancer	0.876401919742998	0.900704339891627
Ovarian cancer	0.286364024729665	0.746143490463133
Ovarian cancer	0.845339896612142	0.866620186881477
Ovarian cancer	0.829317889271719	0.90349285712233
Ovarian cancer	0.811035595005813	0.880210819611812
Ovarian cancer	0.617932254195928	0.79434384949104
Ovarian cancer	0.825966726256189	0.892381181575813
Ovarian cancer	0.665186089301112	0.821730038975554
Ovarian cancer	0.20743266433019	0.895493976401885
Ovarian cancer	0.802561710529103	0.90896529896647
Ovarian cancer	0.612178855781968	0.891301728528649
Ovarian cancer	0.813750030485898	0.928755303842789
Ovarian cancer	0.146197024275066	0.910601176460573
Ovarian cancer	0.288567542512275	0.815566119124745
Ovarian cancer	0.683113242867192	0.909148806463331
Ovarian cancer	0.144186392950711	0.691916916996141
Ovarian cancer	0.185878375753325	0.793924061445873
Ovarian cancer	0.147976391492309	0.474139696222567
Ovarian cancer	0.22514980860016	0.793603852535091
Ovarian cancer	0.498891524385196	0.499636783560276
Ovarian cancer	0.0964593148485983	0.811794202574736
Ovarian cancer	0.247174532666432	0.901114146045297
Ovarian cancer	0.771681395575752	0.77641927941045
Ovarian cancer	0.223315461672537	0.908452991467224
Ovarian cancer	0.209003904037105	0.766854271909797
Ovarian cancer	0.557247296068565	0.884150865446611
Ovarian cancer	0.130267294554679	0.505750415370962
Ovarian cancer	0.31855723100438	0.909871728957413
Ovarian cancer	0.78697268827794	0.91713659230207
Ovarian cancer	0.28338778889752	0.932613960703659
Ovarian cancer	0.319081109997592	0.890117438222388
Ovarian cancer	0.861582375064936	0.947581562577851
Ovarian cancer	0.664274704780927	0.946569940232414
Ovarian cancer	0.793114788939918	0.83163865101017
Ovarian cancer	0.448046084433763	0.90754747479668
Ovarian cancer	0.810573276898407	0.925860528143209
Ovarian cancer	0.910212301740114	0.937495767422563
Ovarian cancer	0.0261199997611383	0.889920372727637
Ovarian cancer	0.371704092752404	0.810251377400764
Ovarian cancer	0.290955658315522	0.904850728961868
Ovarian cancer	0.13347229345102	0.708162223003271
Ovarian cancer	0.754367707937734	0.916838345301615
Ovarian cancer	0.844092593858785	0.925177333099978
Ovarian cancer	0.815056133244375	0.904523662348826
Ovarian cancer	0.521138950884757	0.824205102619407
Ovarian cancer	0.219679777728336	0.851768936196091
Ovarian cancer	0.119621931090649	0.628631100751719
Ovarian cancer	0.691002522091126	0.880582883613333
Ovarian cancer	0.449931772620381	0.869884088417984
Ovarian cancer	0.52400311719717	0.913236052548115
Ovarian cancer	0.196797733453105	0.850263431745769
Ovarian cancer	0.859658282739637	0.933311171334321
Ovarian cancer	0.0731043691580251	0.89651859210643
Ovarian cancer	0.578836839813238	0.839897692620587
Ovarian cancer	0.282742894206397	0.877097460679925
Ovarian cancer	0.32509572460108	0.731528244568911
Ovarian cancer	0.0481480147157347	0.882808397987697
Ovarian cancer	0.595197587785689	0.913228108877418
Ovarian cancer	0.00512610990401284	0.860448312704174
Ovarian cancer	0.0043922102842983	0.37139930735099
Ovarian cancer	0	0.650552803877609
Ovarian cancer	0.51552651421355	0.916990160518095
Ovarian cancer	0.612483448317885	0.909771411917748
Ovarian cancer	0.709989087159725	0.878122423874918
Ovarian cancer	0.686815138965085	0.940686022623819
Ovarian cancer	0.3938834958762	0.777895318406716
Ovarian cancer	0.701095941469951	0.90430302770788
Ovarian cancer	0.609526688013561	0.877403591762229
Ovarian cancer	0.0308403776718499	0.762298947417605
Ovarian cancer	0.358714777587061	0.701274607940153
Ovarian cancer	0.714108871606936	0.860063629394381
Ovarian cancer	0.825049776935567	0.906381202044997
Ovarian cancer	0.224644971304073	0.699393641511789
Ovarian cancer	0.713689525904776	0.917544507072374
Ovarian cancer	0.121251452156029	0.814835693517291
Ovarian cancer	0.446828771797661	0.917063878688637
Ovarian cancer	0.0883232253995587	0.396155999493003
Ovarian cancer	0.0505255301769922	0.930633685543746
Ovarian cancer	0.370230084695242	0.900995457065609
Ovarian cancer	0.289867487670031	0.831993319252786
Ovarian cancer	0	0.515301574100017
Ovarian cancer	0.0703411050034164	0.745143090196501
Ovarian cancer	0.768780956267435	0.925391452451397
Ovarian cancer	0.566920135073856	0.808529502779391
Ovarian cancer	0.200502285815739	0.79246386422134
Ovarian cancer	0.117730093939766	0.930348270233348
Ovarian cancer	0.775679873174544	0.852291295109869
Ovarian cancer	0.11495846058118	0.888956583570261
Ovarian cancer	0.741880428666816	0.916519865855767
Ovarian cancer	0.148451666895405	0.760969250283109
Ovarian cancer	0.605811025797031	0.874170617340258
Ovarian cancer	0.562784236227931	0.761387585483772
Ovarian cancer	0.846888306156787	0.910175775312057
Ovarian cancer	0.390023149392402	0.834427866993702
Ovarian cancer	0.0328580023864474	0.803405047588423
Ovarian cancer	0.0666226996641716	0.906323055124074
Ovarian cancer	0.681850756565756	0.901256719035799
Ovarian cancer	0.616199498996105	0.820770420379965
Ovarian cancer	0.668712182964703	0.941124613925909
Ovarian cancer	0.613558099914878	0.925267156483955
Ovarian cancer	0	0.221006275643216
Ovarian cancer	0.915318157808688	0.885193806021828
Ovarian cancer	0.353808994022592	0.832751384827325
Ovarian cancer	0.82569815748849	0.883579704273662
Ovarian cancer	0.389106242315601	0.816687257587365
Ovarian cancer	0.037218337822098	0.857519597612251
Ovarian cancer	0.788134469840545	0.90946239278705
Ovarian cancer	0.13626987118846	0.831842394781844
Ovarian cancer	0.828400140457329	0.897760762215824
Ovarian cancer	0.380973294376163	0.765514948899219
Ovarian cancer	0.713687324528643	0.873716343900292
Ovarian cancer	0.128623314252446	0.850268997549858
Ovarian cancer	0.744628696924984	0.903802431429352
Ovarian cancer	0.299273884246819	0.859759340119416
Ovarian cancer	0.31532839653561	0.817356611933251
Ovarian cancer	0.030457122134547	0.817036539390733
Ovarian cancer	0.761942332354641	0.931400520636387
Ovarian cancer	0.878220380493524	0.908321412393821
Ovarian cancer	0.679714492080168	0.875699753694083
Ovarian cancer	0.787562725752514	0.910039507404302
Ovarian cancer	0.549653320860127	0.855464211603309
Ovarian cancer	0.579481105978589	0.834038691829091
Ovarian cancer	0.174491936887563	0.609774916344591
Ovarian cancer	0.036263481070356	0.952558140157614
Ovarian cancer	0.55435160225363	0.802208421100788
Ovarian cancer	0.800449027657198	0.941133798354133
Ovarian cancer	0.791511065484372	0.898639128999259
Ovarian cancer	0.0572500779045683	0.673963349338887
Ovarian cancer	0.270347806731165	0.525015935410919
Ovarian cancer	0	0.250465504140492
Ovarian cancer	0.367370423424246	0.946082665699663
Ovarian cancer	0.0959554437162093	0.925669591185131
Ovarian cancer	0.715096588204269	0.803076286979792
Ovarian cancer	0.860139032976751	0.86427827945996
Ovarian cancer	0.101339488819119	0.773110361844366
Ovarian cancer	0.439804403470674	0.794920915423687
Ovarian cancer	0.0321456252830594	0.284420896774911
Ovarian cancer	0.540182399387715	0.854254632516806
Ovarian cancer	0.859703574290268	0.866871950241904
Ovarian cancer	0.327052754653573	0.719619571520393
Ovarian cancer	0.60544115834189	0.829564047916934
Ovarian cancer	0.88582463357395	0.798588813144436
Ovarian cancer	0.14562131038456	0.884730728036912
Ovarian cancer	0.2119516603939	0.445050566366667
Ovarian cancer	0.113510343518201	0.401173745009163
Ovarian cancer	0.626612163775415	0.780206393201373
Ovarian cancer	0.310245700384624	0.677187705341874
Ovarian cancer	0.028125321735858	0.343034696865729
Ovarian cancer	0.017364757706291	0.795468615090895
Ovarian cancer	0.244784686780758	0.322974127919542
Ovarian cancer	0.371809493047768	0.924099874828903
Ovarian cancer	0.67672145245923	0.881268039031411
Ovarian cancer	0.230859702919061	0.906351144830245
Ovarian cancer	0.711322368232868	0.807184792072009
Ovarian cancer	0.194817010386977	0.405754130272994
Ovarian cancer	0.0113057015187752	0.806235784257212
Ovarian cancer	0.175246951853891	0.665624898522382
Ovarian cancer	0.280983924813543	0.690793382568817
Ovarian cancer	0.00681311563725963	0.862590020373009
Ovarian cancer	0	0.432849800151732
Ovarian cancer	0.449061266854202	0.92030352014253
Ovarian cancer	0.172111424298524	0.488933560001144
Ovarian cancer	0.0626817638679698	0.669067992037965
Ovarian cancer	0.218230339692494	0.923975915506172
Ovarian cancer	0.370658524371988	0.853446170458484
Ovarian cancer	0.278913499491703	0.729565854200305
Ovarian cancer	0.241593358060355	0.463463970136983
Ovarian cancer	0.575570353615226	0.925510228847834
Ovarian cancer	0.343782805267625	0.901106975654549
Ovarian cancer	0.636406374009432	0.876909215195496
Ovarian cancer	0	0.873451701630331
Ovarian cancer	0.832598370657585	0.921402393168315
Ovarian cancer	0.116489400076814	0.820793096782809
Ovarian cancer	0.579471244092657	0.855972866580528
Ovarian cancer	0.229437501559643	0.916521898124175
Ovarian cancer	0.953125117112862	0.936877007184315
Ovarian cancer	0.717975485358717	0.92237919626116
Ovarian cancer	0.358323854507373	0.771016162185813
Ovarian cancer	0.939589390301045	0.942030039620494
Ovarian cancer	0.853732376222896	0.922270907713013
Ovarian cancer	0.75525693714581	0.911317500309728
Ovarian cancer	0.571491778266153	0.813743610993143
Ovarian cancer	0.303960372692956	0.735905195364814
Ovarian cancer	0.141569920066643	0.729325765847492
Ovarian cancer	0.523731320328425	0.890408453573592
Ovarian cancer	0.79589099801371	0.93344280879242
Ovarian cancer	0.197840269702402	0.83236096830535
Ovarian cancer	0.663562697172632	0.897001494591003
Ovarian cancer	0.648720415752685	0.801327862430711
Ovarian cancer	0.825268182780188	0.908537795335135
Ovarian cancer	0	0.83006490303483
Ovarian cancer	0.141675898130862	0.563173112594592
Ovarian cancer	0.837256373413104	0.862049599855388
Ovarian cancer	0.976426320716283	0.929501628723408
Ovarian cancer	0.0984582140521314	0.666445252665307
Ovarian cancer	0.291457114541938	0.786745833710698
Ovarian cancer	0	0.839033694348818
Ovarian cancer	0.270884015744674	0.805357704175045
Ovarian cancer	0.835405653156141	0.912570386436957
Ovarian cancer	0.393679898876053	0.87234003928436
Ovarian cancer	0.335715150911089	0.840611019298395
Ovarian cancer	0.838021880553986	0.885693920014754
Ovarian cancer	0.837042688410197	0.878357764616311
Ovarian cancer	0.636138844504103	0.760349263479187
Ovarian cancer	0.587400831767396	0.779157304119103
Ovarian cancer	0.278428799819879	0.880217042045406
Ovarian cancer	0.694521879370278	0.889347721526193
Ovarian cancer	0.723361112283073	0.95181762181201
Ovarian cancer	0.093893595258986	0.898371075312198
Ovarian cancer	0.599171771562607	0.811276107026034
Ovarian cancer	0.080687588346716	0.453432846504806
Ovarian cancer	0.246546407548872	0.410855502450595
