# Supplementary material for: The DNA methylome of cervical cells can predict the presence of ovarian cancer
Source: Nat Commun. 2022 Feb 1;13:448. doi: 10.1038/s41467-021-26615-y (PMC8807742; doi:10.1038/s41467-021-26615-y)
Supplement: Supplementary file 5 — Source Data [file 41467_2021_26615_MOESM5_ESM.zip › NCOMMS-source-data/fig1d.csv]

x	y	model
100	0.695103646910876	Ridge
500	0.722323637986289	Ridge
1000	0.745081335442781	Ridge
2000	0.750720051924871	Ridge
3000	0.747839844225386	Ridge
4000	0.751328546509269	Ridge
5000	0.764147499087258	Ridge
6000	0.758630481522048	Ridge
7000	0.756967262991359	Ridge
8000	0.756642732546347	Ridge
9000	0.766987140481116	Ridge
10000	0.77023244493124	Ridge
11000	0.774410774410774	Ridge
12000	0.77376171352075	Ridge
13000	0.770800373210012	Ridge
14000	0.777331548415886	Ridge
15000	0.775181534217679	Ridge
16000	0.77469473855016	Ridge
17000	0.775506064662691	Ridge
18000	0.773234351547605	Ridge
19000	0.773396616770111	Ridge
20000	0.772423025435074	Ridge
21000	0.772260760212567	Ridge
22000	0.775384365745811	Ridge
23000	0.774126810271389	Ridge
24000	0.771571133016916	Ridge
25000	0.772179627601314	Ridge
26000	0.772017362378808	Ridge
27000	0.772057928684435	Ridge
28000	0.768041864427407	Ridge
29000	0.768569226400552	Ridge
30000	0.767230538314876	Ridge
100	0.631414547077198	Lasso
500	0.65429394345057	Lasso
1000	0.665814774248509	Lasso
2000	0.70597541681879	Lasso
3000	0.694454586020851	Lasso
4000	0.664922315524725	Lasso
5000	0.682609224777899	Lasso
6000	0.664313820940327	Lasso
7000	0.66451665246846	Lasso
8000	0.66439495355158	Lasso
9000	0.680053547523427	Lasso
10000	0.689099833678147	Lasso
11000	0.698714048111639	Lasso
12000	0.689099833678147	Lasso
13000	0.674942193014482	Lasso
14000	0.67790353332522	Lasso
15000	0.685489432477384	Lasso
16000	0.691858342460752	Lasso
17000	0.677254472435195	Lasso
18000	0.677051640907063	Lasso
19000	0.682812056306032	Lasso
20000	0.681473368220356	Lasso
21000	0.68565169769989	Lasso
22000	0.691696077238246	Lasso
23000	0.690438521763823	Lasso
24000	0.679972414912174	Lasso
25000	0.696888564358444	Lasso
26000	0.680378077968439	Lasso
27000	0.681027138858464	Lasso
28000	0.688613038010628	Lasso
29000	0.679769583384041	Lasso
30000	0.680499776885319	Lasso
