# Supplementary material for: The DNA methylome of cervical cells can predict the presence of ovarian cancer
Source: Nat Commun. 2022 Feb 1;13:448. doi: 10.1038/s41467-021-26615-y (PMC8807742; doi:10.1038/s41467-021-26615-y)
Supplement: Supplementary file 5 — Source Data [file 41467_2021_26615_MOESM5_ESM.zip › NCOMMS-source-data/fig1ef.csv]

index	type	ic
0.0025663993410947	Ovarian	0
1.50409354058432	Ovarian	0.367370423424246
1.98669181028926	Ovarian	0.0959554437162093
-0.0930095534329712	Ovarian	0.715096588204269
-0.472496285673108	Ovarian	0.860139032976751
1.36164858427855	Ovarian	0.101339488819119
0.453024834342974	Ovarian	0.439804403470674
0.711054838080483	Ovarian	0.0321456252830594
0.786025200534055	Ovarian	0.540182399387715
-0.103209590521312	Ovarian	0.859703574290268
0.326767920557283	Ovarian	0.327052754653573
0.0325392813325547	Ovarian	0.60544115834189
0.794596846062805	Ovarian	0.88582463357395
2.81560027976143	Ovarian	0.14562131038456
1.21821745012143	Ovarian	0.2119516603939
1.65764885740922	Ovarian	0.113510343518201
1.49127425853215	Ovarian	0.626612163775415
0.626658478063872	Ovarian	0.310245700384624
0.546095526035512	Ovarian	0.028125321735858
0.172663945559041	Ovarian	0.017364757706291
1.54400064682071	Ovarian	0.244784686780758
1.6921854839655	Ovarian	0.371809493047768
-1.08955763132365	Ovarian	0.67672145245923
1.79799421742032	Ovarian	0.230859702919061
0.58537686512512	Ovarian	0.711322368232868
0.318813909818313	Ovarian	0.194817010386977
0.742216847386894	Ovarian	0.0113057015187752
1.41451704178108	Ovarian	0.175246951853891
0.481854143381072	Ovarian	0.280983924813543
1.46805446951044	Ovarian	0.00681311563725963
-0.195276708329943	Ovarian	0
1.00175229614604	Ovarian	0.449061266854202
0.661394207742969	Ovarian	0.172111424298524
-0.323419220730377	Ovarian	0.0626817638679698
1.48424616786868	Ovarian	0.218230339692494
0.490201456332145	Ovarian	0.370658524371988
1.54947381411865	Ovarian	0.278913499491703
0.894263361294644	Ovarian	0.241593358060355
1.02188518191111	Ovarian	0.575570353615226
0.0168326004101581	Ovarian	0.343782805267625
1.32042741035413	Ovarian	0.636406374009432
-0.553122823938686	Ovarian	0
-0.148603712251167	Ovarian	0.832598370657585
0.383902329882008	Ovarian	0.116489400076814
0.796310955522439	Ovarian	0.579471244092657
1.67785109467266	Ovarian	0.229437501559643
-0.393028651120648	Ovarian	0.953125117112862
0.445528921567766	Ovarian	0.717975485358717
-0.0511458813475115	Ovarian	0.358323854507373
0.307618420865482	Ovarian	0.939589390301045
0.851958472773735	Ovarian	0.853732376222896
0.332153308711675	Ovarian	0.75525693714581
-0.497642527841162	Ovarian	0.571491778266153
1.03610211062777	Ovarian	0.303960372692956
-0.354226809231606	Ovarian	0.141569920066643
0.437925535897491	Ovarian	0.523731320328425
0.10881126146288	Ovarian	0.79589099801371
0.791258347280809	Ovarian	0.197840269702402
0.296801363260758	Ovarian	0.663562697172632
0.238171975629877	Ovarian	0.648720415752685
0.259900783821626	Ovarian	0.825268182780188
-0.0368725999365813	Ovarian	0
1.17425647824377	Ovarian	0.141675898130862
0.546681949893616	Ovarian	0.837256373413104
-0.345337874333372	Ovarian	0.976426320716283
-0.491011586843116	Ovarian	0.0984582140521314
0.163208498660957	Ovarian	0.291457114541938
0.879471104021993	Ovarian	0
0.239536845881287	Ovarian	0.270884015744674
-0.817897864385666	Ovarian	0.835405653156141
1.33838951385924	Ovarian	0.393679898876053
0.309963256367088	Ovarian	0.335715150911089
-0.0873916855171246	Ovarian	0.838021880553986
-0.340300919344846	Ovarian	0.837042688410197
0.718927530248474	Ovarian	0.636138844504103
0.640827850855248	Ovarian	0.587400831767396
0.849840358639794	Ovarian	0.278428799819879
-1.0929900959326	Ovarian	0.694521879370278
0.460941195979842	Ovarian	0.723361112283073
-0.27301768484892	Ovarian	0.093893595258986
0.425945680247797	Ovarian	0.599171771562607
-0.0204703902330584	Ovarian	0.080687588346716
0.254704394514659	Ovarian	0.246546407548872
-0.524166346858139	Control	0.842759985789898
-0.859753470461615	Control	0.171087763129129
-0.112339655614937	Control	0.740280195214543
-0.543795195542302	Control	0.764389664290557
-2.2380135585772	Control	0.0116472039002767
0.411443779291755	Control	0.396439571725659
0.438215970974596	Control	0.693002874761634
0.25709136565526	Control	0.276189726546185
-1.38834119136828	Control	0.207153258172182
-0.433032916356989	Control	0.429813887875932
0.567207956730046	Control	0.316485646036089
-0.70906354129919	Control	0.782952748660713
-0.412076996486892	Control	0.380639708598416
0.130849145395769	Control	0.211549407561309
0.648074835254559	Control	0.0434724121658983
0.120498581076827	Control	0.320278618888269
-0.61596152292219	Control	0.605372251975784
1.01418106369611	Control	0.861542543386296
-0.671255048735614	Control	0.378765650360322
0.263742345190016	Control	0.32489456291855
-0.800344686564688	Control	0.409934572469189
-0.974287121147637	Control	0.897438348602038
-0.580350703502786	Control	0.227626849831434
0.0534714676358049	Control	0.0322922749775699
-0.358524925457087	Control	0.671579422158687
0.19493945167844	Control	0.88341543877591
-0.211216004086976	Control	0.781176930639323
0.0635965461731113	Control	0.896065256684654
-1.12877674217113	Control	0
-1.84494320482579	Control	0.187470600365606
0.333426943915699	Control	0.336784966004738
1.14177763997276	Control	0.557420856528205
-0.226672820854172	Control	0.438661437071053
-0.818699775004522	Control	0.718491257016994
-0.826151368803719	Control	0.230674411760649
-0.129384994773098	Control	0.593084535529992
-0.449936111603697	Control	0.607561760102329
-0.384302762811797	Control	0.46851006658263
-1.01482927445462	Control	0.303258484280692
-0.117888840002572	Control	0.0380384665474442
0.451240550305157	Control	0.291287110444853
-0.321529264674424	Control	0.511629688809222
-0.966393691682027	Control	0.412557856961349
-0.861982957750908	Control	0.688876694059585
-0.300806935504999	Control	0.133327403044873
-1.7144048225738	Control	0.0225721567255146
-1.10028265232185	Control	0.49332077192101
-0.0413525019433639	Control	0.767342822151489
-0.527288239208067	Control	0.527349590996378
0.393716122395116	Control	0.780887222238954
-2.37806003515983	Control	0.218480123660323
0.391558739061959	Control	0.298068417174764
-0.12776554457352	Control	0.0957575040048044
0.126089357959408	Control	0
-0.760711169025953	Control	0.500191824241061
0.396266551126737	Control	0.505559391544447
-0.381903624673669	Control	0.265997075665284
0.885201572244605	Control	0.329343948535364
-1.25057763274266	Control	0.285806931499674
0.470694309844105	Control	0.621443517426179
-1.05338770984759	Control	0.386140111980881
0.332826662234767	Control	0.401061698859773
0.252705065615788	Control	0.730862251719786
-0.207778225201001	Control	0.159752462169268
-0.779504330404417	Control	0.332070032917269
-0.273094860503009	Control	0.869714081878026
0.127251438375929	Control	0.39650661434143
0.748207042892743	Control	0
-0.0580184685244661	Control	0.524463071788568
0.488954926169136	Control	0.399136377064087
-0.824766687070825	Control	0.396706096938621
0.218793251286798	Control	0.873649249915559
-0.590292480443835	Control	0.0189227286209378
-0.298179581826051	Control	0.836446403407183
-0.493685418499324	Control	0.0649539197642253
0.533966283518886	Control	0.681801475444771
-0.596985066330406	Control	0.258596532367172
0.589860071411533	Control	0.185229479594749
0.197046858689276	Control	0.823922139807978
0.16971283768341	Control	0.780870286767516
0.0609371607562339	Control	0.481217036313079
-0.0203101919828472	Control	0.0650967115185468
0.147307758403712	Control	0.3727910118697
-0.124203996101118	Control	0.489700597782827
0.199671114416332	Control	0.254718300514008
-0.552856503383022	Control	0.273090872937147
0.626163846245538	Control	0.317123068153718
-0.51852055106069	Control	0.527872711312284
0.221403100808599	Control	0.0618543208183548
-0.451003482440603	Control	0.885492238963624
-0.744306087144942	Control	0.635381113692984
-0.693268089658552	Control	0.327899541310496
0.0489869930875877	Control	0.588344341482295
-0.374382359663905	Control	0.67592485189114
0.0914003886435479	Control	0.557196259538899
-0.815791315707934	Control	0.0723247796813098
-0.727053647648401	Control	0.500492535023838
0.271207586135712	Control	0.609472423098043
-0.825354895615018	Control	0.293289896767329
-0.949568017184519	Control	0.0523903348772586
-0.456293193237833	Control	0.82857903242168
-0.850703095485141	Control	0.425737464620145
-0.898601900502597	Control	0.367705985319592
0.14971878793189	Control	0.591218745989829
-0.370630463092148	Control	0.644994179307145
-0.232644378062828	Control	0.704369573988269
0.423656620297005	Control	0.536477320872839
1.9162459541531	Control	0.229312451289003
0.00877631894847298	Control	0.624839898681968
0.176293117392249	Control	0.280532207880095
-1.14742213822013	Control	0.393420393934606
-0.19780019736704	Control	0.930578867739542
-0.303265136048026	Control	0.747302136017937
0.75368845329855	Control	0.806502318633003
-0.54389934819202	Control	0.574548762500673
1.35331526692159	Control	0.0871633624916182
-0.203285023938731	Control	0.542883912334965
-0.363806216350716	Control	0.91532866126003
-0.897034846556919	Control	0.660025154483864
-0.557216014825513	Control	0.252896123891394
-1.47436613522771	Control	0.00819679709128974
-0.0542171455448643	Control	0.697726509637593
0.623502458701121	Control	0.442897028868669
-0.166711692337611	Control	0.590370831145334
0.63980519159025	Control	0.647290649207027
-0.357899954041698	Control	0.349650101101191
-0.158078041636397	Control	0.834684192395077
-0.0407011809036865	Control	0.812842892265052
0.563350003937405	Control	0.0931851055044406
0.063563918604142	Control	0.771158775185656
-0.822053908453953	Control	0.538624558006589
-0.775872857486813	Control	0.801175435178861
-0.709875796090923	Control	0.306372397870587
0.0789863381816752	Control	0.622972331348823
0.0438515899998718	Control	0.571646054082061
-0.186746688068184	Control	0.786952445457607
-0.417660938271218	Control	0.73721637540657
0.123709857402176	Control	0.461898675436326
-0.242972725720902	Control	0.590135486942923
0.382060199181498	Control	0.655902672221621
0.0864272869090466	Control	0.619923305291235
1.33178729681924	Control	0.589005370309697
0.702039981690441	Control	0.225031881642743
0.290921190378474	Control	0.66970647831041
-0.362365341311652	Control	0.616255478740708
-0.668872253418234	Control	0.930384342320581
0.165843866294955	Control	0.723163823890773
-0.146003161906353	Control	0.456219467731442
-0.525677924939747	Control	0.204833609730284
-0.476641888396738	Control	0.936397401039487
0.579095052331156	Control	0.0201739345062094
-0.205846681503173	Control	0.733952345572886
-0.0289396179738936	Control	0.140597144557038
-0.0855997916930435	Control	0.816884825474407
-0.00535303610807589	Control	0.519990934013848
-0.405141526252582	Control	0.723226643474699
-0.345715968230094	Control	0.710784584429395
0.285478516982371	Control	0.506946792807666
0.76860105177008	Control	0.337649691856884
-0.323577848910167	Control	0.147107512449594
-0.114832420028872	Control	0.272419108226666
-0.520551565172745	Control	0.909511085200214
-1.01481343782223	Control	0.49630724899088
-0.00489400637359574	Control	0.331929468179373
-0.252044326153701	Control	0.289419486270964
0.437688307468772	Control	0.44085044704544
0.626209488810883	Control	0.31586385759233
0.847611926429386	Control	0.360652999614754
-0.37244520550616	Control	0.362575772957703
-0.507406836803128	Control	0.608806332363727
-0.681652385126365	Control	0.255725002394333
1.0104827838334	Control	0.750458788668301
-0.631992141154435	Control	0.281052146333983
-0.303004609425938	Control	0.904535291748073
0.438400079880568	Control	0.77722028806649
-1.24076370227069	Control	0.180430943190515
0.157309395777035	Control	0.588369486604332
-1.01442821204112	Control	0.133964571672774
-0.109005861820321	Control	0.326041427339468
-0.72373586645752	Control	0.949226443959853
-0.203611014422154	Control	0.844126675281769
-0.215840236025792	Control	0.762621916218109
0.0403534781636981	Control	0.70654778702096
0.0297915705493498	Control	0.565549524125522
-0.546155916062553	Control	0.80307809717627
-0.54650919832761	Control	0.477419997967582
0.147327933007633	Control	0.77079831702073
0.943561267319812	Control	0.0621923326522515
0.0971186849932013	Control	0.495010925984416
-0.545961578106956	Control	0.473569293479212
-0.418301992117466	Control	0.709436717965655
-0.151616432696399	Control	0.46874610359385
0.270594489790639	Control	0.181196483148904
-0.57142081899337	Control	0.173381990389864
-0.18777344916404	Control	0.0852030046196792
-0.631884953534021	Control	0.799086418429137
-0.480874982622526	Control	0.805155876902799
0.214053242317931	Control	0.610353531220508
-0.092820985285731	Control	0.464294721484174
-0.322613453796182	Control	0.764959402214765
1.72327583046105	Control	0.0407798001874145
-0.883369336329899	Control	0.132189049613148
-0.0127908041898544	Control	0.521901998756314
-0.626036191261424	Control	0.189390198391365
-0.448560208734047	Control	0.0385379586091897
-0.640640870709934	Control	0.15035232719577
-0.811435989541598	Control	0.876666699646005
-0.355648791530057	Control	0.155360004677683
-0.916842503304977	Control	0.393377508519078
-0.467701065276377	Control	0.886402523604957
-0.27675157024638	Control	0.629004436046163
0.637845324342742	Control	0.0501699227560971
-0.768371455174758	Control	0.950222813381036
-0.0254693889743868	Control	0.677374049509858
0.653553930718542	Control	0.668661825737566
-0.58711543618222	Control	0.156173649325097
-0.683074324744449	Control	0.772829566849181
-0.157267997604672	Control	0.230177759303786
-0.205876519311182	Control	0.646247677075018
0.527659484285793	Control	0.865434735547675
-0.0110869873477405	Control	0.572911006339433
-0.124397760728674	Control	0.343492657157669
-0.2481479286908	Control	0.484781048788566
-0.57030140198367	Control	0.516644585339245
-0.406124278408625	Control	0.736923390147798
-0.478941020654862	Control	0.944544122730092
-0.390224857135585	Control	0.932424306349746
-0.413242069683831	Control	0.00921308915146085
-0.449239522097797	Control	0.67672846899489
-0.759812960984847	Control	0.255589687202144
-0.474257823977968	Control	0.871553416748183
0.323480566019086	Control	0.372868086059919
-0.710920683630826	Control	0.525899626406826
-1.00641931245539	Control	0.0342968700938431
-0.565500773983028	Control	0.901633660242569
-0.124531248008885	Control	0.745075296650324
-0.687825735306645	Control	0
0.322368280784857	Control	0.8043275529916
0.232453442076605	Control	0.260786010247137
-0.589337650199737	Control	0.773370819022962
0.0241014841245474	Control	0.856818659147067
0.521474086099103	Control	0.248664235467342
0.235358426008926	Control	0.600290647290561
-0.605373630004636	Control	0.52431453152573
-1.18556029049786	Control	0
0.430875360338895	Control	0.546002984035494
0.119510507859936	Control	0.534784942059861
0.356142307436519	Control	0.753318228315786
0.49443302468059	Control	0.53988140459456
-0.282079061126744	Control	0.703345910411958
-0.737482898413034	Control	0.411119297446361
-0.0849136714900783	Control	0.888181574709489
0.772965758806027	Control	0.260246354636142
0.284569479838919	Control	0.41868164942291
-0.448435062523966	Control	0.898343538458531
-1.57048758356909	Control	0.226860018817375
0.00553587139054816	Control	0.414824979048058
-0.367578280295853	Control	0.324531010541927
-0.0340134516231848	Control	0.615613638570206
-0.669883523485775	Control	0.590631986708662
0.285413653466297	Control	0.704848931127271
-0.540426805958863	Control	0.874302560818139
1.68808496937359	Control	0.253516522546293
0.335567696572307	Control	0.555326422736469
-0.192849717561654	Control	0.62260963010602
-0.314737014946877	Control	0.143927761451168
0.138716558562506	Control	0.917501732297038
-0.143142093163447	Control	0.651716140778776
-1.29123824823323	Control	0.282192610585607
-0.490000707056284	Control	0.533174405033216
0.141184440896605	Control	0.630667726016757
-0.541940231882982	Control	0.449423728110566
0.0500625254241378	Control	0.709191243412242
0.145227046451815	Control	0.184698778876139
-0.172807457291802	Control	0.747936528224618
-0.48114618231889	Control	0.400512996585361
-1.09012669215645	Control	0.870732077641593
-0.86333287610074	Control	0
0.970126604206369	Control	0.216997802878132
-0.0173135432634076	Control	0.794420129636785
-0.476198524355768	Control	0.500381229238428
0.0540193986205976	Control	0.517404882243066
0.01482077858633	Control	0.772070645938006
-0.496897101877062	Control	0.405298968287934
-0.97009394485949	Control	0.81414760069914
-0.880463409339955	Control	0.446550004694329
-0.227610894234095	Control	0.279990657632621
-0.791550905146101	Control	0.545693065742293
0.54983245885353	Control	0.00253602964212153
-0.724638614616201	Control	0.513469319398493
-0.329076454315501	Control	0.354714926916134
0.350445572411073	Control	0.240832431370059
2.2112876626506	Control	0.0596437859807915
-0.65067256138793	Control	0.647000925779079
-0.182914497620082	Control	0.686351364685118
0.730215049636808	Control	0.360822214806432
0.083408127248569	Control	0.698876799719422
