# Supplementary material for: The DNA methylome of cervical cells can predict the presence of ovarian cancer
Source: Nat Commun. 2022 Feb 1;13:448. doi: 10.1038/s41467-021-26615-y (PMC8807742; doi:10.1038/s41467-021-26615-y)
Supplement: Supplementary file 5 — Source Data [file 41467_2021_26615_MOESM5_ESM.zip › NCOMMS-source-data/fig1g.csv]

x	y	count
0.006999	-1e-06	3
0.010499	-1e-06	2
0.013999	-1e-06	1
0.017499	-1e-06	2
0.020999	-1e-06	1
0.038499	-1e-06	1
0.041999	-1e-06	1
0.001749	0.00303008891324554	2
0.005249	0.00303008891324554	1
0.008749	0.00303008891324554	7
0.012249	0.00303008891324554	6
0.015749	0.00303008891324554	5
0.019249	0.00303008891324554	1
0.029749	0.00303008891324554	2
0.040249	0.00303008891324554	1
-1e-06	0.00606117782649107	97
0.003499	0.00606117782649107	27
0.006999	0.00606117782649107	9
0.010499	0.00606117782649107	10
0.013999	0.00606117782649107	6
0.017499	0.00606117782649107	6
0.020999	0.00606117782649107	3
0.045499	0.00606117782649107	1
0.001749	0.00909226673973661	320
0.005249	0.00909226673973661	53
0.008749	0.00909226673973661	31
0.012249	0.00909226673973661	12
0.015749	0.00909226673973661	12
0.019249	0.00909226673973661	4
0.022749	0.00909226673973661	2
0.026249	0.00909226673973661	1
0.029749	0.00909226673973661	1
0.033249	0.00909226673973661	3
0.036749	0.00909226673973661	1
0.043749	0.00909226673973661	1
-1e-06	0.0121233556529821	383
0.003499	0.0121233556529821	289
0.006999	0.0121233556529821	92
0.010499	0.0121233556529821	42
0.013999	0.0121233556529821	12
0.017499	0.0121233556529821	3
0.020999	0.0121233556529821	6
0.024499	0.0121233556529821	2
0.027999	0.0121233556529821	2
0.041999	0.0121233556529821	1
0.073499	0.0121233556529821	1
0.001749	0.0151544445662277	558
0.005249	0.0151544445662277	211
0.008749	0.0151544445662277	94
0.012249	0.0151544445662277	32
0.015749	0.0151544445662277	14
0.019249	0.0151544445662277	5
0.022749	0.0151544445662277	4
0.033249	0.0151544445662277	3
0.071749	0.0151544445662277	1
-1e-06	0.0181855334794732	432
0.003499	0.0181855334794732	370
0.006999	0.0181855334794732	185
0.010499	0.0181855334794732	77
0.013999	0.0181855334794732	30
0.017499	0.0181855334794732	16
0.020999	0.0181855334794732	5
0.024499	0.0181855334794732	4
0.027999	0.0181855334794732	1
0.031499	0.0181855334794732	2
0.080499	0.0181855334794732	1
0.001749	0.0212166223927187	516
0.005249	0.0212166223927187	290
0.008749	0.0212166223927187	146
0.012249	0.0212166223927187	66
0.015749	0.0212166223927187	20
0.019249	0.0212166223927187	10
0.022749	0.0212166223927187	6
0.026249	0.0212166223927187	3
0.029749	0.0212166223927187	2
0.033249	0.0212166223927187	1
0.036749	0.0212166223927187	2
-1e-06	0.0242477113059643	287
0.003499	0.0242477113059643	346
0.006999	0.0242477113059643	238
0.010499	0.0242477113059643	97
0.013999	0.0242477113059643	61
0.017499	0.0242477113059643	28
0.020999	0.0242477113059643	13
0.024499	0.0242477113059643	5
0.027999	0.0242477113059643	3
0.038499	0.0242477113059643	1
0.001749	0.0272788002192098	388
0.005249	0.0272788002192098	279
0.008749	0.0272788002192098	158
0.012249	0.0272788002192098	80
0.015749	0.0272788002192098	36
0.019249	0.0272788002192098	20
0.022749	0.0272788002192098	10
0.026249	0.0272788002192098	6
0.029749	0.0272788002192098	2
0.033249	0.0272788002192098	1
0.036749	0.0272788002192098	1
-1e-06	0.0303098891324554	166
0.003499	0.0303098891324554	293
0.006999	0.0303098891324554	216
0.010499	0.0303098891324554	112
0.013999	0.0303098891324554	73
0.017499	0.0303098891324554	39
0.020999	0.0303098891324554	15
0.024499	0.0303098891324554	3
0.027999	0.0303098891324554	1
0.031499	0.0303098891324554	1
0.034999	0.0303098891324554	1
0.048999	0.0303098891324554	1
0.073499	0.0303098891324554	1
0.001749	0.0333409780457009	318
0.005249	0.0333409780457009	257
0.008749	0.0333409780457009	165
0.012249	0.0333409780457009	115
0.015749	0.0333409780457009	50
0.019249	0.0333409780457009	18
0.022749	0.0333409780457009	15
0.026249	0.0333409780457009	1
0.029749	0.0333409780457009	1
0.033249	0.0333409780457009	1
0.068249	0.0333409780457009	1
-1e-06	0.0363720669589464	128
0.003499	0.0363720669589464	275
0.006999	0.0363720669589464	179
0.010499	0.0363720669589464	123
0.013999	0.0363720669589464	87
0.017499	0.0363720669589464	29
0.020999	0.0363720669589464	14
0.024499	0.0363720669589464	3
0.045499	0.0363720669589464	1
0.001749	0.039403155872192	245
0.005249	0.039403155872192	208
0.008749	0.039403155872192	150
0.012249	0.039403155872192	107
0.015749	0.039403155872192	40
0.019249	0.039403155872192	19
0.022749	0.039403155872192	4
0.029749	0.039403155872192	1
0.033249	0.039403155872192	1
0.071749	0.039403155872192	1
-1e-06	0.0424342447854375	115
0.003499	0.0424342447854375	232
0.006999	0.0424342447854375	149
0.010499	0.0424342447854375	128
0.013999	0.0424342447854375	58
0.017499	0.0424342447854375	17
0.020999	0.0424342447854375	4
0.024499	0.0424342447854375	1
0.027999	0.0424342447854375	2
0.034999	0.0424342447854375	1
0.041999	0.0424342447854375	1
0.048999	0.0424342447854375	1
0.052499	0.0424342447854375	1
0.001749	0.045465333698683	229
0.005249	0.045465333698683	194
0.008749	0.045465333698683	131
0.012249	0.045465333698683	72
0.015749	0.045465333698683	20
0.019249	0.045465333698683	5
0.022749	0.045465333698683	3
0.036749	0.045465333698683	1
-1e-06	0.0484964226119286	80
0.003499	0.0484964226119286	201
0.006999	0.0484964226119286	149
0.010499	0.0484964226119286	89
0.013999	0.0484964226119286	27
0.017499	0.0484964226119286	4
0.020999	0.0484964226119286	3
0.024499	0.0484964226119286	1
0.038499	0.0484964226119286	1
0.041999	0.0484964226119286	1
0.048999	0.0484964226119286	1
0.076999	0.0484964226119286	1
0.001749	0.0515275115251741	160
0.005249	0.0515275115251741	172
0.008749	0.0515275115251741	96
0.012249	0.0515275115251741	30
0.015749	0.0515275115251741	9
0.019249	0.0515275115251741	2
0.022749	0.0515275115251741	4
0.036749	0.0515275115251741	1
0.071749	0.0515275115251741	1
-1e-06	0.0545586004384196	64
0.003499	0.0545586004384196	177
0.006999	0.0545586004384196	86
0.010499	0.0545586004384196	35
0.013999	0.0545586004384196	14
0.017499	0.0545586004384196	3
0.020999	0.0545586004384196	1
0.024499	0.0545586004384196	1
0.027999	0.0545586004384196	1
0.034999	0.0545586004384196	1
0.041999	0.0545586004384196	1
0.055999	0.0545586004384196	1
0.001749	0.0575896893516652	151
0.005249	0.0575896893516652	92
0.008749	0.0575896893516652	33
0.012249	0.0575896893516652	14
0.015749	0.0575896893516652	5
0.019249	0.0575896893516652	1
0.022749	0.0575896893516652	1
0.026249	0.0575896893516652	1
0.033249	0.0575896893516652	1
-1e-06	0.0606207782649107	50
0.003499	0.0606207782649107	91
0.006999	0.0606207782649107	39
0.010499	0.0606207782649107	20
0.013999	0.0606207782649107	5
0.017499	0.0606207782649107	3
0.020999	0.0606207782649107	1
0.031499	0.0606207782649107	1
0.059499	0.0606207782649107	1
0.001749	0.0636518671781562	77
0.005249	0.0636518671781562	44
0.008749	0.0636518671781562	28
0.012249	0.0636518671781562	9
0.015749	0.0636518671781562	1
0.019249	0.0636518671781562	1
0.022749	0.0636518671781562	4
0.050749	0.0636518671781562	1
-1e-06	0.0666829560914018	29
0.003499	0.0666829560914018	65
0.006999	0.0666829560914018	19
0.010499	0.0666829560914018	14
0.013999	0.0666829560914018	4
0.017499	0.0666829560914018	4
0.020999	0.0666829560914018	1
0.001749	0.0697140450046473	43
0.005249	0.0697140450046473	27
0.008749	0.0697140450046473	11
0.012249	0.0697140450046473	9
0.015749	0.0697140450046473	3
0.019249	0.0697140450046473	1
0.022749	0.0697140450046473	2
0.050749	0.0697140450046473	1
0.068249	0.0697140450046473	1
-1e-06	0.0727451339178928	16
0.003499	0.0727451339178928	22
0.006999	0.0727451339178928	14
0.010499	0.0727451339178928	9
0.013999	0.0727451339178928	6
0.017499	0.0727451339178928	2
0.024499	0.0727451339178928	1
0.027999	0.0727451339178928	1
0.031499	0.0727451339178928	1
0.001749	0.0757762228311384	31
0.005249	0.0757762228311384	9
0.008749	0.0757762228311384	5
0.012249	0.0757762228311384	1
0.015749	0.0757762228311384	1
0.019249	0.0757762228311384	1
-1e-06	0.0788073117443839	4
0.003499	0.0788073117443839	8
0.006999	0.0788073117443839	8
0.010499	0.0788073117443839	4
0.020999	0.0788073117443839	1
0.001749	0.0818384006576295	13
0.005249	0.0818384006576295	3
0.008749	0.0818384006576295	4
0.012249	0.0818384006576295	1
0.019249	0.0818384006576295	1
-1e-06	0.084869489570875	2
0.010499	0.084869489570875	4
0.020999	0.084869489570875	3
0.005249	0.0879005784841205	1
0.008749	0.0879005784841205	2
0.012249	0.0879005784841205	3
0.010499	0.0909316673973661	2
0.006999	0.0969938452238571	1
0.013999	0.0969938452238571	1
0.055999	0.0969938452238571	1
0.008749	0.100024934137103	1
0.106749	0.100024934137103	1
0.010499	0.103056023050348	1
0.031499	0.103056023050348	1
0.103249	0.106087111963594	1
0.041999	0.121242556529821	1
