# Supplementary material for: The DNA methylome of cervical cells can predict the presence of ovarian cancer
Source: Nat Commun. 2022 Feb 1;13:448. doi: 10.1038/s41467-021-26615-y (PMC8807742; doi:10.1038/s41467-021-26615-y)
Supplement: Supplementary file 5 — Source Data [file 41467_2021_26615_MOESM5_ESM.zip › NCOMMS-source-data/fig1h.csv]

Region	OR	CI_lower	CI_upper
Island (340)	0.11	0.09	0.12
Shore (1396)	0.5	0.47	0.53
Shelf (1100)	1.15	1.08	1.22
Open Sea (11164)	3.11	2.99	3.25
