# Supplementary material for: The DNA methylome of cervical cells can predict the presence of ovarian cancer
Source: Nat Commun. 2022 Feb 1;13:448. doi: 10.1038/s41467-021-26615-y (PMC8807742; doi:10.1038/s41467-021-26615-y)
Supplement: Supplementary file 5 — Source Data [file 41467_2021_26615_MOESM5_ESM.zip › NCOMMS-source-data/fig1i.csv]

x	y	cpg
500	0.742241694048923	binned
1000	0.735102024258651	binned
1500	0.738712425459413	binned
2000	0.700823496004219	binned
2500	0.724311386961989	binned
3000	0.753559693318729	binned
3500	0.742363392965803	binned
4000	0.730031236055332	binned
4500	0.731369924141008	binned
5000	0.749787026895461	binned
5500	0.734087866617987	binned
6000	0.700985761226725	binned
6500	0.696117804551539	binned
7000	0.68236582694414	binned
7500	0.727232160967101	binned
8000	0.692264005517018	binned
8500	0.689708328262545	binned
9000	0.677862967019593	binned
9500	0.663664760050302	binned
10000	0.680175246440307	binned
10500	0.666220437304775	binned
11000	0.682568658472273	binned
11500	0.653523183643666	binned
12000	0.677862967019593	binned
12500	0.665611942720376	binned
13000	0.667640258001704	binned
13500	0.663056265465904	binned
14000	0.66897894608738	binned
100	0.776804186442741	removed
500	0.76905602206807	removed
1000	0.752951198734331	removed
2000	0.745770962638433	removed
3000	0.728327451219017	removed
4000	0.714778305139751	removed
5000	0.705488621151272	removed
6000	0.690276256541317	removed
7000	0.683096020445418	removed
8000	0.673684637540059	removed
9000	0.671696888564358	removed
10000	0.66674779927792	removed
11000	0.668573283031114	removed
12000	0.655754330453126	removed
13000	0.678187497464606	removed
14000	0.675996916960772	removed
100	0.6937649588252	retained
500	0.742241694048923	retained
1000	0.750476654091112	retained
2000	0.751815342176788	retained
3000	0.76366070341974	retained
4000	0.774451340716401	retained
5000	0.776276824469596	retained
6000	0.776317390775222	retained
7000	0.776966451665247	retained
8000	0.77822400713967	retained
9000	0.777088150582126	retained
10000	0.777656078860898	retained
11000	0.776479655997728	retained
12000	0.776723053831488	retained
13000	0.776073992941463	retained
14000	0.776804186442741	retained
