# Supplementary material for: The DNA methylome of cervical cells can predict the presence of ovarian cancer
Source: Nat Commun. 2022 Feb 1;13:448. doi: 10.1038/s41467-021-26615-y (PMC8807742; doi:10.1038/s41467-021-26615-y)
Supplement: Supplementary file 5 — Source Data [file 41467_2021_26615_MOESM5_ESM.zip › NCOMMS-source-data/fig2ab.csv]

index	ic	type
-0.855853183489453	0.767159196173735	Control
-0.0575831167752063	0.689478471287448	Control
-0.416871026753451	0.796400304737853	Control
0.438463556676256	0.514428503973735	Control
0.2463143918027	0.858819988933124	Control
-0.289461613620954	0.656697478980416	Control
-0.346152632314383	0.191326674144292	Control
0.81785673142305	0.0434584652062682	Control
-0.481971392733802	0.052344840428856	Control
0.426680785494634	0.541096865297743	Control
-0.767369744233687	0.872962089374827	Control
-0.0292041449647519	0.477357839431264	Control
-1.11754322953414	0.396560566244015	Control
-0.396856806557424	0.239106651756826	Control
-0.479268539684203	0.845870301260936	Control
0.309485349187886	0.0569397253818015	Control
-0.342549288236727	0	Control
-0.176961266451338	0.876279035162668	Control
0.681999860851765	0.913415731682025	Control
0.18415895320792	0.515034528331691	Control
0.171375280946422	0	Control
-0.219428027691356	0.54558700791916	Control
-0.791079885638567	0.902536064652203	Control
-0.924690688334163	0.24466150841171	Control
-0.0859781657495344	0.484098885513504	Control
-0.43920645372504	0.88984989771716	Control
0.678851450164537	0.616081721122677	Control
-0.236536611779195	0	Control
0.620081068238038	0.537402389131717	Control
0.000957866929243384	0.162944118912706	Control
1.07739874589719	0.130382383911048	Control
-0.79957239047042	0.730714003847773	Control
0.193349118119241	0.870296687478237	Control
-1.39901404173577	0.545801867801113	Control
-1.27283330309424	0.581811351971555	Control
0.307595046298984	0.284536394217018	Control
0.796213494813182	0	Control
-0.0515124496264116	0.755890144083255	Control
-0.760315832113791	0.875015809898917	Control
-0.00850513497965248	0.156003931646567	Control
-1.24152302401006	0.334686180373869	Control
-0.799946307328619	0.226398864349364	Control
-0.149123534369527	0.592930809136948	Control
0.977051145875946	0.672602122627413	Control
-1.05793659542518	0	Control
0.553868922645852	0.574497723651708	Control
-0.268910601308712	0	Control
-0.58825634030554	0	Control
0.356770766315127	0.119111036286735	Control
-0.86122193976594	0.331481662378283	Control
0.310698850296236	0.0837979728598068	Control
1.04797862797041	0.0781039852263446	Ovarian cancer
1.14147437437902	0.756464168140787	Ovarian cancer
0.507015153170639	0.608247841883157	Ovarian cancer
1.0127915736227	0.473461061281189	Control
0.828619418139388	0.468715080593881	Ovarian cancer
0.111269355217997	0.610077790749672	Control
-0.412983582033534	0.836574366735527	Control
0.0438247357782676	0.381649170665784	Control
0.640530936892273	0	Control
0.0675424763258401	0.698467345982874	Control
0.116809483151326	0.86765368992835	Ovarian cancer
-1.29777499495633	0.218937669053575	Control
0.40053544800543	0.605517286747289	Ovarian cancer
2.14666957943298	0.321764932842098	Control
0.965835520789799	0.050498504806697	Control
0.69857001717295	0.449871141926589	Ovarian cancer
0.639553639408576	0.122146215872839	Control
0.0825702140130348	0.669342587512095	Control
0.144648704488736	0.543497163569694	Control
0.400346735481206	0.647166245392722	Ovarian cancer
1.0532423863758	0.153729253089271	Control
0.14352183130823	0.733932671868506	Control
0.339772016743378	0.382596229120949	Control
1.0260716957359	0.466542585552726	Control
1.39007961629476	0.364168613631687	Ovarian cancer
-0.499820233062055	0.614362964302751	Control
0.252334133673078	0.869326443770064	Ovarian cancer
-0.442104160878394	0.207037589420988	Control
-0.728320930568881	0.611955444659465	Control
0.327433562666149	0.745253508971011	Ovarian cancer
0.952819295896071	0.132853152203596	Control
-1.31008601678365	0.509080406728315	Control
0.018235238121778	0.341119798028508	Control
1.23194629027988	0.70987626840312	Ovarian cancer
-0.836447564290377	0.501652966154795	Control
1.16562402256184	0.175974004155941	Ovarian cancer
0.405113627984548	0.80579128709151	Control
0.298675109476015	0.691501100272613	Ovarian cancer
-0.74173530464288	0.122894355444414	Ovarian cancer
0.173330363315195	0.342076935887968	Control
-0.0899280135515502	0.939736059402282	Control
0.317789065040253	0.768791756967148	Control
0.906825519140014	0.671902682888061	Ovarian cancer
-0.553328045183359	0.470349401226026	Control
0.279597555232423	0.95273343382444	Control
1.54985499480832	0.464164285835839	Ovarian cancer
0.582663426334744	0.699744309027917	Control
0.0148663600924223	0.71259739406017	Control
0.13419052838561	0.824853863565043	Control
0.35653002219598	0.647834088351504	Control
0.0432094280695268	0.607859757171109	Control
-0.0706439331009725	0.538869522135158	Control
0.510773404164223	0.544742852861788	Control
-0.913940308210734	0.834492464139714	Control
-0.466046142466853	0.598435229043532	Control
0.183856753863398	0	Control
-0.467569103769962	0.131596528262029	Control
1.36475276966679	0.468437950145361	Control
1.53098585216328	0.00404126061368571	Control
-1.04949651098778	0.513279026613523	Control
0.761026358028057	0.138072935964692	Control
-0.165366800445283	0	Control
0.14045393204246	0	Control
0.362365264163459	0	Ovarian cancer
0.529840624868933	0.656786234953251	Ovarian cancer
-0.558633669176799	0.386953107845676	Control
0.949824448507472	0.19856116747194	Ovarian cancer
0.743470408578498	0.652184605836051	Ovarian cancer
-1.55501567636921	0.44382643134919	Control
0.00987196028271099	0.711443822820103	Control
-0.565199249274184	0.864227874047565	Control
-0.39815351870701	0.938882678602922	Control
0.868570033005743	0.272797018972385	Control
0.133052706471827	0.729832875123837	Control
-0.578323443177271	0.28860846265315	Control
-0.187581886274981	0.788488584489594	Control
0.335139082064596	0.167802185177818	Control
-0.654564167270936	0.530632514912525	Control
-0.325108503148407	0.516691416671513	Control
-0.600932054779254	0.391293425116487	Control
-0.397454925955499	0.702612004905643	Control
0.0285288786943175	0.677056787335577	Control
-0.986961111847392	0.694221655384346	Control
0.100195576450559	0.684728872057595	Control
0.845560858386812	0.288234523748364	Control
-0.275947772487899	0.851055875129622	Control
-0.820243076597654	0.275353801090225	Control
-1.11150326878939	0.333206447858055	Control
-0.347943162182098	0	Control
0.828756394133991	0.0171893500396781	Ovarian cancer
0.553749722978773	0.0890703745204557	Ovarian cancer
0.570896178987489	0.0379998809659373	Control
-1.54859147553148	0.192833891692278	Control
-0.145112642148111	0.0861746793410543	Control
-0.347118288142452	0.618002154548368	Ovarian cancer
0.058555092544298	0.513917307748754	Control
-0.0448835052621144	0.668988642578207	Ovarian cancer
1.10790253502964	0.826654510729949	Control
-0.294799967140485	0.798804297500523	Control
-0.708373348196317	0.218626494081596	Ovarian cancer
0.119137270986116	0.363120838880935	Ovarian cancer
-0.897070664438866	0.828827040591444	Control
-0.350957633398801	0.00271753645870037	Control
-0.0860125275495355	0.880174203791542	Control
-0.097966081767803	0.603901235827794	Control
1.16908899099912	0.0291366696375713	Ovarian cancer
-0.339888212015007	0.983411090737453	Ovarian cancer
0.161122137010003	0	Control
1.5104695450438	0.224980629209711	Ovarian cancer
-0.345245126634278	0.74405604109125	Control
-0.460674646006292	0.773099599057055	Ovarian cancer
-0.407465623055255	0.71252133198685	Control
-0.452566409908143	0.0605051822704465	Control
0.1010252567465	0.476371011403816	Control
-0.160990827246001	0.514789589924409	Control
-0.41380739543472	0.422319701180335	Control
-0.659563360835818	0.428680407729944	Control
-1.43434841126489	0.427873020401249	Control
0.366779977995306	0.854951847609479	Control
1.16268502197848	0.407345730656946	Control
0.077797973758026	0.292659863279968	Control
-0.195902002795601	0.648882591710635	Control
-0.591731658911611	0.051299529292862	Control
0.128112399164267	0.366804260084147	Control
0.0474034554617013	0.572851158552643	Control
-1.01334754024724	0.214980422977939	Control
0.238837901610505	0.675278120925954	Control
-0.735951124471246	0.953863202461474	Control
-1.05316346080884	0.492389900403903	Control
-0.698859438273567	0.685242402913245	Control
-0.519390972219686	0.171769563685771	Control
1.03092611868488	0.170619018062961	Control
-0.0335775901294451	0.557528483287141	Control
0.121405568723405	0.615378242622688	Control
-0.138148271186056	0.554027305038164	Control
-0.588101077622984	0.746528455638895	Control
0.393390935463934	0.210277186726966	Control
-1.54772849884322	0.373455514967673	Control
-0.296755547748734	0.540730435558971	Control
-1.07328903192829	0.952620696981032	Control
-0.337155485533448	0.0176796228906896	Control
0.128027642928501	0.768994587465497	Control
1.05350621581523	0.774804488236595	Control
-0.321035715482068	0.621297742008038	Control
-0.279561818510908	0.558191197475882	Control
-0.0524499464057739	0.697310925814779	Control
-0.174947990061495	0	Control
-0.428736677920814	0.646781369910338	Control
-0.544700803249697	0.661355325470411	Control
0.759637842838964	0.549424358301297	Control
0.509195091855763	0.169410018821209	Control
1.03522970738651	0.3186030283758	Control
-0.546293357324796	0.87130932258187	Control
-0.729241180679144	0.435848935237015	Control
-0.715854254779262	0.130648157682167	Control
1.10204130153225	0.26649947175324	Control
0.397946695453077	0.848369922542449	Control
-0.516907136870286	0.870837743323232	Control
0.0323580501431424	0.292748777001357	Control
-0.295473135747067	0.862135579955903	Control
0.0238623725154742	0.453857277517203	Control
-0.282331869817399	0.88146905573836	Control
-0.0246321681745518	0.1214086358567	Control
-0.114465335651962	0.348808824052334	Ovarian cancer
-0.642241658273641	0.63554421308942	Control
-0.415179893886257	0.927651051555334	Control
-0.0554999344637922	0.211985939500726	Control
0.695827088443428	0.349864049122886	Ovarian cancer
-0.686367026391986	0.615968982205493	Control
-0.372352395913875	0.867518491682625	Control
1.44802574646305	0.78812124726306	Ovarian cancer
-0.457519298551975	0.941883007969483	Control
0.883529725282762	0.143777044402824	Control
1.37866007507821	0.200623497820691	Ovarian cancer
0.507105085480588	0.189436630642298	Control
0.408494207089535	0.641700683736735	Control
1.31008549435453	0.674318044256365	Control
0.927621168145736	0.848860157209462	Control
0.411217161029171	0.181357912241715	Ovarian cancer
-0.417622725044546	0	Control
0.441886475076317	0.76921477652382	Control
-1.28662495983711	0.470921553507548	Control
-0.248723440240983	0.717022775118556	Control
0.179401408858042	0.630324827467617	Control
0.570441716742074	0.412165602515962	Ovarian cancer
0.0343523604202661	0.846986940382741	Control
-0.279615385314587	0.877090340406524	Control
-0.0974887386812946	0.655707692187051	Control
0.279930075344694	0.531705757786659	Control
0.125492407957795	0.434730222341869	Ovarian cancer
-0.0146837050652594	0.837956085955799	Control
0.395563736606805	0.235440681572351	Control
-0.000499171390004836	0.13078888081004	Control
-0.204324072169909	0.575728272447546	Ovarian cancer
-1.2110137051644	0.530186533113941	Control
-0.41046566121136	0	Control
-0.711293766947864	0.232686731420681	Ovarian cancer
-0.326678709088016	0.0795405737677654	Control
-0.303080322837945	0.362827064742886	Control
-1.13690445965395	0.110987768794331	Control
0.358430074633575	0.184623569148389	Control
-0.613852898525988	0.622315881331924	Control
-0.442146900640387	0.275041237109184	Control
-0.725978158454962	0.70147383823829	Ovarian cancer
0.450617715958581	0.141821925151265	Control
-0.0329271463496012	0.799251936081674	Control
-0.525350504831712	0.706790222989978	Control
1.37817998594904	0.206292042491493	Ovarian cancer
0.751458309346683	0.720789085409212	Ovarian cancer
-0.584603096407999	0.821392371113444	Control
-0.535596211479598	0.871343908707913	Control
1.53020568506466	0.0820356318034759	Ovarian cancer
1.01991355492491	0.195493717753253	Ovarian cancer
-0.217166019360997	0.766818540848314	Control
0.00572151197567083	0.791955771536293	Control
-0.311870828984912	0.899536538740693	Control
0.363179650992516	0.823593900353276	Ovarian cancer
1.14636995539335	0.22763289400534	Ovarian cancer
-0.108480365612066	0.00666413783206746	Control
-0.727457986183746	0.842272856426352	Control
-0.492242714903654	0.435233002842883	Control
