# Supplementary material for: The DNA methylome of cervical cells can predict the presence of ovarian cancer
Source: Nat Commun. 2022 Feb 1;13:448. doi: 10.1038/s41467-021-26615-y (PMC8807742; doi:10.1038/s41467-021-26615-y)
Supplement: Supplementary file 5 — Source Data [file 41467_2021_26615_MOESM5_ESM.zip › NCOMMS-source-data/fig2cd.csv]

index	ic	type
0.725634386688232	0.74548678229997	Endometrial cancer
1.51491686827845	0.697937367548868	Endometrial cancer
0.607229904857837	0.230427466569302	Endometrial cancer
1.48980391539809	0.541370873776679	Endometrial cancer
1.0240254984511	0.434938502970679	Endometrial cancer
1.43752353577079	0.463471453950603	Endometrial cancer
1.35964292646544	0.696497231737245	Endometrial cancer
0.819909653304091	0.423370306463442	Endometrial cancer
0.454279821493449	0.745374659340312	Endometrial cancer
0.881999354403748	0.656183586667092	Endometrial cancer
2.44460358047357	0.186106090965237	Endometrial cancer
1.1868545331307	0.697875176236938	Endometrial cancer
1.19001957734898	0.661701006126721	Endometrial cancer
1.11809020389542	0.890707441920404	Endometrial cancer
0.356316953293208	0.872742719603715	Endometrial cancer
1.73015862851624	0.456027566894108	Endometrial cancer
2.24599690997917	0.333276272010559	Endometrial cancer
0.142076965380902	0.737284320058496	Endometrial cancer
0.441625930425536	0.411512233116357	Endometrial cancer
0.610517073660866	0.70253500687747	Endometrial cancer
0.987625949759486	0.685660254966219	Endometrial cancer
0.383524835848772	0.658959662236574	Endometrial cancer
1.16862170126421	0.675163230142573	Endometrial cancer
1.24947338259463	0.519478430414094	Endometrial cancer
1.03421613487603	0.962818449242855	Endometrial cancer
1.16522640188617	0.749985776475426	Endometrial cancer
-0.33254472115379	0.933730621309932	Endometrial cancer
1.57088791322736	0.458335009056073	Endometrial cancer
0.542065225256373	0.3024573076706	Endometrial cancer
0.326328578016499	0.779759675885352	Endometrial cancer
0.669222756795965	0.330185983914403	Endometrial cancer
1.26827130260087	0.506876772598491	Endometrial cancer
1.11245211118154	0.772369366579795	Endometrial cancer
-0.214450997151322	0.0594885148673962	Endometrial cancer
1.3760823091606	0.362741824447005	Endometrial cancer
1.04379860896169	0.372265504981733	Endometrial cancer
-0.726767546288593	0.0530273438133163	Endometrial cancer
1.45437286658992	0.357327115996047	Endometrial cancer
0.984217986103992	0.310299258653448	Endometrial cancer
0.661445318825199	0.415938413877104	Endometrial cancer
1.5068029033808	0.602733596419026	Endometrial cancer
1.38745249127713	0.756978233233452	Endometrial cancer
2.08045115977436	0.186223299099381	Endometrial cancer
0.995525234462185	0.6196648016894	Endometrial cancer
0.7939401633127	0.621661756141412	Endometrial cancer
1.88863651159993	0.312534649599569	Endometrial cancer
1.24284096235286	0.416550368204002	Endometrial cancer
1.35559853706159	0.823818696923781	Endometrial cancer
0.809786080073836	0.803579791069133	Endometrial cancer
1.28904905925833	0.83570280957593	Endometrial cancer
0.475854482274736	0.320845029599502	Endometrial cancer
1.15532945229943	0.858886510224817	Endometrial cancer
1.57948150007756	0.200552704535911	Endometrial cancer
0.794546706976629	0.847673707995624	Endometrial cancer
0.0474982618781107	0.721999496987458	Endometrial cancer
1.56139076635836	0.284053199452551	Endometrial cancer
-0.116659838857914	0.684783292351737	Endometrial cancer
0.744188125672075	0.56006035399345	Endometrial cancer
0.3237064638418	0.685855384053059	Endometrial cancer
0.253399439334629	0.157289758860845	Endometrial cancer
-0.776061770369526	0.540868286286419	Endometrial cancer
0.977429671428925	0.3055669774681	Endometrial cancer
0.571359448289076	0.734318119726599	Endometrial cancer
2.15295608161166	0.389025181692474	Endometrial cancer
1.0936341743234	0.435888374050961	Endometrial cancer
1.17120903972756	0.457669579296995	Endometrial cancer
1.35373232983821	0.520348565022594	Endometrial cancer
0.547580348269461	0.3151227398789	Endometrial cancer
0.996487510198993	0.657084800115324	Endometrial cancer
2.62778233233873	0.331298808298764	Endometrial cancer
0.464178143482955	0.223811416888405	Endometrial cancer
2.05453876569585	0.218622068718857	Endometrial cancer
1.42570714441712	0.514026824804328	Endometrial cancer
0.690028721508053	0.613933442381934	Endometrial cancer
1.07144343483295	0.799845701929214	Endometrial cancer
1.10376217559392	0.17682246650018	Endometrial cancer
1.32588068929118	0.770454613437894	Endometrial cancer
1.4802598310682	0.541191551521037	Endometrial cancer
0.777383682435909	0.707488045244897	Endometrial cancer
0.791563927000923	0.950640755451423	Endometrial cancer
0.318607376944686	0.907459912579048	Endometrial cancer
1.15209484220204	0.640047320742376	Endometrial cancer
0.965995994014214	0.564956168503214	Endometrial cancer
0.972239862264009	0.677491314600964	Endometrial cancer
1.16623164493662	0.670212036545184	Endometrial cancer
0.699508749308679	0.72516588413775	Endometrial cancer
-0.197151691371859	0.211020517442376	Endometrial cancer
0.456287475724292	0.652019683723792	Endometrial cancer
1.97287750744182	0.213253083517526	Endometrial cancer
-0.22324296106078	0.596037649272627	Endometrial cancer
0.49506609753449	0.0717091562049705	Endometrial cancer
2.20090233781667	0.115073461181094	Endometrial cancer
0.596214814861786	0.637980267382536	Endometrial cancer
1.02634753023649	0.447046184041133	Endometrial cancer
0.998753363626167	0.614081781162704	Endometrial cancer
1.32361302135517	0.240415129474962	Endometrial cancer
0.619659998962587	0.596637233507965	Endometrial cancer
0.0801530774699581	0.187635672473698	Endometrial cancer
-0.871793373262712	0.949246840357572	Endometrial cancer
0.338776193660189	0.522343956858084	Endometrial cancer
1.98604340913152	0.256954440921695	Endometrial cancer
1.21140656229667	0.123123529908563	Endometrial cancer
0.0953941507044205	0.0627752375942136	Endometrial cancer
0.803311132420607	0.478386774358653	Endometrial cancer
0.550017624473921	0.948047312925235	Endometrial cancer
1.36069801985704	0.694996460889963	Endometrial cancer
0.112876728277333	0.189373645029681	Endometrial cancer
1.07962660449269	0.538079079005216	Endometrial cancer
1.50127853432559	0.799423045042816	Endometrial cancer
-0.370460794713775	0.926032642150615	Endometrial cancer
0.420866041069305	0.705372115240831	Endometrial cancer
2.13053736803157	0.312707310298253	Endometrial cancer
0.676807118768914	0.901023411137437	Endometrial cancer
1.53792103317084	0.408922651768357	Endometrial cancer
0.890740515579219	0.761622814865775	Endometrial cancer
1.41678759067951	0.828286412457046	Endometrial cancer
1.00630564115021	0.699411819220754	Endometrial cancer
0.91430329821068	0.626213984030641	Endometrial cancer
1.29819390838298	0.0341450003953509	Endometrial cancer
-0.573119266953131	0.0154924087863999	Endometrial cancer
0.445364117407193	0.66660689686021	Endometrial cancer
1.52346305287334	0.635174596677262	Endometrial cancer
1.20402730220065	0.307494889636163	Endometrial cancer
0.7502830462702	0.944771209872215	Endometrial cancer
0.251964010403983	0.914212448281254	Endometrial cancer
0.702533953507586	0.725918793809531	Endometrial cancer
1.15780623316327	0.650609739644609	Endometrial cancer
0.113245933399716	0	Endometrial cancer
0.752817853530481	0.551505990569738	Endometrial cancer
1.35626848489424	0.866444288497991	Endometrial cancer
2.18186142325326	0.666203391593204	Endometrial cancer
1.15128535913041	0.776364305051562	Endometrial cancer
1.49274155337352	0.488798692774494	Endometrial cancer
0.865529876760625	0.748045527574992	Endometrial cancer
1.26964921274701	0.487840336294646	Endometrial cancer
1.19271691994319	0.663330795862215	Endometrial cancer
0.662851955675427	0.662165469815175	Endometrial cancer
1.34739435480689	0.478314235525496	Endometrial cancer
0.629528267713653	0.3961427010373	Endometrial cancer
0.372854533422365	0	Endometrial cancer
0.341341099141409	0.763433377486862	Endometrial cancer
0.985744918522952	0.318730359000911	Endometrial cancer
0.0388946284082879	0.518770590375329	Endometrial cancer
1.30191203892334	0.710258495465626	Endometrial cancer
-0.261233922260946	0.905772539390555	Endometrial cancer
0.762067249328478	0.735943518774429	Endometrial cancer
0.705124399480959	0.263876479188897	Endometrial cancer
0.64219328247231	0.619914389295322	Endometrial cancer
1.41489977423189	0.757515844075237	Endometrial cancer
1.91875755585716	0.519401299313231	Endometrial cancer
0.147900490657787	0.0331363996545914	Endometrial cancer
0.132453041452665	0.299138613832409	Endometrial cancer
1.92191640038013	0.578636849743955	Endometrial cancer
1.50691682707534	0.616064228073281	Endometrial cancer
0.816901497788067	0.55197228559815	Endometrial cancer
0.51923486939623	0.724784104716262	Endometrial cancer
1.38362707835529	0.129593098113603	Endometrial cancer
2.32417692479517	0.412168541349197	Endometrial cancer
0.629403877783184	0.571766869552371	Endometrial cancer
0.662949545277558	0.583586065466102	Endometrial cancer
-0.111416838929316	0.690069820667117	Endometrial cancer
0.08334571426859	0.588482632478158	Endometrial cancer
0.652370910251831	0.835530235021917	Endometrial cancer
1.51111793954522	0.730127970158442	Endometrial cancer
2.13742679901775	0.0869212042168248	Endometrial cancer
0.518071283780952	0.610502201949901	Endometrial cancer
1.7313226762759	0.593268831761917	Endometrial cancer
0.807351669697606	0.269337210964912	Endometrial cancer
0.886043804625426	0.677197725981406	Endometrial cancer
1.65865489573465	0.219812537354429	Endometrial cancer
0.135393065318098	0.887491024820796	Endometrial cancer
0.78374283373003	0.416527203177143	Endometrial cancer
1.89615029298802	0.377880371076735	Endometrial cancer
1.66815353351967	0.344566989915039	Endometrial cancer
0.429721385358294	0.77370707630398	Endometrial cancer
0.594157719985457	0.292106376421542	Endometrial cancer
0.670575090461989	0.297428731832898	Endometrial cancer
0.636469577251935	0.348019415643642	Endometrial cancer
0.917333729028196	0.672852536539878	Endometrial cancer
1.82082187131337	0.224631341060136	Endometrial cancer
1.12266331048049	0.774103056836572	Endometrial cancer
0.803593358822915	0.79517869893105	Endometrial cancer
2.85544545014054	0.0683243128130494	Endometrial cancer
1.7810819569958	0.367085643726046	Endometrial cancer
1.2935838912997	0.33792461172403	Endometrial cancer
1.39506273531528	0.730750820248301	Endometrial cancer
1.15591830214811	0.458743107215603	Endometrial cancer
1.45425809671879	0.436598261765755	Endometrial cancer
0.398719560388761	0.848694926589211	Endometrial cancer
1.12951347526761	0.753807170653106	Endometrial cancer
0.210579310005794	0.736550909375432	Endometrial cancer
0.305906991845599	0.782748525917558	Endometrial cancer
1.30847298520238	0.699237952334375	Endometrial cancer
0.684584760585106	0.700122841075292	Endometrial cancer
0.854659939091662	0.869681698058643	Endometrial cancer
-0.248846214453113	0.89199835238561	Endometrial cancer
1.16768387434596	0.358735930714338	Endometrial cancer
0.745846047845148	0.627362416917872	Endometrial cancer
0.571392523765662	0.905774279444582	Endometrial cancer
0.913067565461913	0.373901248845951	Endometrial cancer
1.39720932293674	0.633716968755305	Endometrial cancer
1.14869331742331	0.128444036608042	Endometrial cancer
0.28655197057262	0.0907273082097751	Endometrial cancer
0.589180758665116	0.474410136219172	Endometrial cancer
0.665199973376882	0.491794628416459	Endometrial cancer
-0.00733241309346075	0.574332988396418	Endometrial cancer
1.51519215056505	0.500161368862609	Endometrial cancer
1.57449261286201	0.455593238553513	Endometrial cancer
0.865939452716314	0.6402026907151	Endometrial cancer
1.78535634709347	0.611176128803306	Endometrial cancer
0.514729445279466	0.251175845694896	Endometrial cancer
0.925201119124956	0.718261640333471	Endometrial cancer
1.21953115389227	0.79086630019176	Endometrial cancer
0.99084951590795	0.856467572484242	Endometrial cancer
0.954352439092523	0.559323561548157	Endometrial cancer
0.876559201151331	0.224944601346749	Endometrial cancer
1.15710398796877	0.864456469131891	Endometrial cancer
-0.524166346858139	0.842759985789898	Control
-0.859753470461615	0.171087763129129	Control
-0.112339655614937	0.740280195214543	Control
-0.543795195542302	0.764389664290557	Control
-2.2380135585772	0.0116472039002767	Control
0.411443779291755	0.396439571725659	Control
0.438215970974596	0.693002874761634	Control
0.25709136565526	0.276189726546185	Control
-1.38834119136828	0.207153258172182	Control
-0.433032916356989	0.429813887875932	Control
0.567207956730046	0.316485646036089	Control
-0.70906354129919	0.782952748660713	Control
-0.412076996486892	0.380639708598416	Control
0.130849145395769	0.211549407561309	Control
0.648074835254559	0.0434724121658983	Control
0.120498581076827	0.320278618888269	Control
-0.61596152292219	0.605372251975784	Control
1.01418106369611	0.861542543386296	Control
-0.671255048735614	0.378765650360322	Control
0.263742345190016	0.32489456291855	Control
-0.800344686564688	0.409934572469189	Control
-0.974287121147637	0.897438348602038	Control
-0.580350703502786	0.227626849831434	Control
0.0534714676358049	0.0322922749775699	Control
-0.358524925457087	0.671579422158687	Control
0.19493945167844	0.88341543877591	Control
-0.211216004086976	0.781176930639323	Control
0.0635965461731113	0.896065256684654	Control
-1.12877674217113	0	Control
-1.84494320482579	0.187470600365606	Control
0.333426943915699	0.336784966004738	Control
1.14177763997276	0.557420856528205	Control
-0.226672820854172	0.438661437071053	Control
-0.818699775004522	0.718491257016994	Control
-0.826151368803719	0.230674411760649	Control
-0.129384994773098	0.593084535529992	Control
-0.449936111603697	0.607561760102329	Control
-0.384302762811797	0.46851006658263	Control
-1.01482927445462	0.303258484280692	Control
-0.117888840002572	0.0380384665474442	Control
0.451240550305157	0.291287110444853	Control
-0.321529264674424	0.511629688809222	Control
-0.966393691682027	0.412557856961349	Control
-0.861982957750908	0.688876694059585	Control
-0.300806935504999	0.133327403044873	Control
-1.7144048225738	0.0225721567255146	Control
-1.10028265232185	0.49332077192101	Control
-0.0413525019433639	0.767342822151489	Control
-0.527288239208067	0.527349590996378	Control
0.393716122395116	0.780887222238954	Control
-2.37806003515983	0.218480123660323	Control
0.391558739061959	0.298068417174764	Control
-0.12776554457352	0.0957575040048044	Control
0.126089357959408	0	Control
-0.760711169025953	0.500191824241061	Control
0.396266551126737	0.505559391544447	Control
-0.381903624673669	0.265997075665284	Control
0.885201572244605	0.329343948535364	Control
-1.25057763274266	0.285806931499674	Control
0.470694309844105	0.621443517426179	Control
-1.05338770984759	0.386140111980881	Control
0.332826662234767	0.401061698859773	Control
0.252705065615788	0.730862251719786	Control
-0.207778225201001	0.159752462169268	Control
-0.779504330404417	0.332070032917269	Control
-0.273094860503009	0.869714081878026	Control
0.127251438375929	0.39650661434143	Control
0.748207042892743	0	Control
-0.0580184685244661	0.524463071788568	Control
0.488954926169136	0.399136377064087	Control
-0.824766687070825	0.396706096938621	Control
0.218793251286798	0.873649249915559	Control
-0.590292480443835	0.0189227286209378	Control
-0.298179581826051	0.836446403407183	Control
-0.493685418499324	0.0649539197642253	Control
0.533966283518886	0.681801475444771	Control
-0.596985066330406	0.258596532367172	Control
0.589860071411533	0.185229479594749	Control
0.197046858689276	0.823922139807978	Control
0.16971283768341	0.780870286767516	Control
0.0609371607562339	0.481217036313079	Control
-0.0203101919828472	0.0650967115185468	Control
0.147307758403712	0.3727910118697	Control
-0.124203996101118	0.489700597782827	Control
0.199671114416332	0.254718300514008	Control
-0.552856503383022	0.273090872937147	Control
0.626163846245538	0.317123068153718	Control
-0.51852055106069	0.527872711312284	Control
0.221403100808599	0.0618543208183548	Control
-0.451003482440603	0.885492238963624	Control
-0.744306087144942	0.635381113692984	Control
-0.693268089658552	0.327899541310496	Control
0.0489869930875877	0.588344341482295	Control
-0.374382359663905	0.67592485189114	Control
0.0914003886435479	0.557196259538899	Control
-0.815791315707934	0.0723247796813098	Control
-0.727053647648401	0.500492535023838	Control
0.271207586135712	0.609472423098043	Control
-0.825354895615018	0.293289896767329	Control
-0.949568017184519	0.0523903348772586	Control
-0.456293193237833	0.82857903242168	Control
-0.850703095485141	0.425737464620145	Control
-0.898601900502597	0.367705985319592	Control
0.14971878793189	0.591218745989829	Control
-0.370630463092148	0.644994179307145	Control
-0.232644378062828	0.704369573988269	Control
0.423656620297005	0.536477320872839	Control
1.9162459541531	0.229312451289003	Control
0.00877631894847298	0.624839898681968	Control
0.176293117392249	0.280532207880095	Control
-1.14742213822013	0.393420393934606	Control
-0.19780019736704	0.930578867739542	Control
-0.303265136048026	0.747302136017937	Control
0.75368845329855	0.806502318633003	Control
-0.54389934819202	0.574548762500673	Control
1.35331526692159	0.0871633624916182	Control
-0.203285023938731	0.542883912334965	Control
-0.363806216350716	0.91532866126003	Control
-0.897034846556919	0.660025154483864	Control
-0.557216014825513	0.252896123891394	Control
-1.47436613522771	0.00819679709128974	Control
-0.0542171455448643	0.697726509637593	Control
0.623502458701121	0.442897028868669	Control
-0.166711692337611	0.590370831145334	Control
0.63980519159025	0.647290649207027	Control
-0.357899954041698	0.349650101101191	Control
-0.158078041636397	0.834684192395077	Control
-0.0407011809036865	0.812842892265052	Control
0.563350003937405	0.0931851055044406	Control
0.063563918604142	0.771158775185656	Control
-0.822053908453953	0.538624558006589	Control
-0.775872857486813	0.801175435178861	Control
-0.709875796090923	0.306372397870587	Control
0.0789863381816752	0.622972331348823	Control
0.0438515899998718	0.571646054082061	Control
-0.186746688068184	0.786952445457607	Control
-0.417660938271218	0.73721637540657	Control
0.123709857402176	0.461898675436326	Control
-0.242972725720902	0.590135486942923	Control
0.382060199181498	0.655902672221621	Control
0.0864272869090466	0.619923305291235	Control
1.33178729681924	0.589005370309697	Control
0.702039981690441	0.225031881642743	Control
0.290921190378474	0.66970647831041	Control
-0.362365341311652	0.616255478740708	Control
-0.668872253418234	0.930384342320581	Control
0.165843866294955	0.723163823890773	Control
-0.146003161906353	0.456219467731442	Control
-0.525677924939747	0.204833609730284	Control
-0.476641888396738	0.936397401039487	Control
0.579095052331156	0.0201739345062094	Control
-0.205846681503173	0.733952345572886	Control
-0.0289396179738936	0.140597144557038	Control
-0.0855997916930435	0.816884825474407	Control
-0.00535303610807589	0.519990934013848	Control
-0.405141526252582	0.723226643474699	Control
-0.345715968230094	0.710784584429395	Control
0.285478516982371	0.506946792807666	Control
0.76860105177008	0.337649691856884	Control
-0.323577848910167	0.147107512449594	Control
-0.114832420028872	0.272419108226666	Control
-0.520551565172745	0.909511085200214	Control
-1.01481343782223	0.49630724899088	Control
-0.00489400637359574	0.331929468179373	Control
-0.252044326153701	0.289419486270964	Control
0.437688307468772	0.44085044704544	Control
0.626209488810883	0.31586385759233	Control
0.847611926429386	0.360652999614754	Control
-0.37244520550616	0.362575772957703	Control
-0.507406836803128	0.608806332363727	Control
-0.681652385126365	0.255725002394333	Control
1.0104827838334	0.750458788668301	Control
-0.631992141154435	0.281052146333983	Control
-0.303004609425938	0.904535291748073	Control
0.438400079880568	0.77722028806649	Control
-1.24076370227069	0.180430943190515	Control
0.157309395777035	0.588369486604332	Control
-1.01442821204112	0.133964571672774	Control
-0.109005861820321	0.326041427339468	Control
-0.72373586645752	0.949226443959853	Control
-0.203611014422154	0.844126675281769	Control
-0.215840236025792	0.762621916218109	Control
0.0403534781636981	0.70654778702096	Control
0.0297915705493498	0.565549524125522	Control
-0.546155916062553	0.80307809717627	Control
-0.54650919832761	0.477419997967582	Control
0.147327933007633	0.77079831702073	Control
0.943561267319812	0.0621923326522515	Control
0.0971186849932013	0.495010925984416	Control
-0.545961578106956	0.473569293479212	Control
-0.418301992117466	0.709436717965655	Control
-0.151616432696399	0.46874610359385	Control
0.270594489790639	0.181196483148904	Control
-0.57142081899337	0.173381990389864	Control
-0.18777344916404	0.0852030046196792	Control
-0.631884953534021	0.799086418429137	Control
-0.480874982622526	0.805155876902799	Control
0.214053242317931	0.610353531220508	Control
-0.092820985285731	0.464294721484174	Control
-0.322613453796182	0.764959402214765	Control
1.72327583046105	0.0407798001874145	Control
-0.883369336329899	0.132189049613148	Control
-0.0127908041898544	0.521901998756314	Control
-0.626036191261424	0.189390198391365	Control
-0.448560208734047	0.0385379586091897	Control
-0.640640870709934	0.15035232719577	Control
-0.811435989541598	0.876666699646005	Control
-0.355648791530057	0.155360004677683	Control
-0.916842503304977	0.393377508519078	Control
-0.467701065276377	0.886402523604957	Control
-0.27675157024638	0.629004436046163	Control
0.637845324342742	0.0501699227560971	Control
-0.768371455174758	0.950222813381036	Control
-0.0254693889743868	0.677374049509858	Control
0.653553930718542	0.668661825737566	Control
-0.58711543618222	0.156173649325097	Control
-0.683074324744449	0.772829566849181	Control
-0.157267997604672	0.230177759303786	Control
-0.205876519311182	0.646247677075018	Control
0.527659484285793	0.865434735547675	Control
-0.0110869873477405	0.572911006339433	Control
-0.124397760728674	0.343492657157669	Control
-0.2481479286908	0.484781048788566	Control
-0.57030140198367	0.516644585339245	Control
-0.406124278408625	0.736923390147798	Control
-0.478941020654862	0.944544122730092	Control
-0.390224857135585	0.932424306349746	Control
-0.413242069683831	0.00921308915146085	Control
-0.449239522097797	0.67672846899489	Control
-0.759812960984847	0.255589687202144	Control
-0.474257823977968	0.871553416748183	Control
0.323480566019086	0.372868086059919	Control
-0.710920683630826	0.525899626406826	Control
-1.00641931245539	0.0342968700938431	Control
-0.565500773983028	0.901633660242569	Control
-0.124531248008885	0.745075296650324	Control
-0.687825735306645	0	Control
0.322368280784857	0.8043275529916	Control
0.232453442076605	0.260786010247137	Control
-0.589337650199737	0.773370819022962	Control
0.0241014841245474	0.856818659147067	Control
0.521474086099103	0.248664235467342	Control
0.235358426008926	0.600290647290561	Control
-0.605373630004636	0.52431453152573	Control
-1.18556029049786	0	Control
0.430875360338895	0.546002984035494	Control
0.119510507859936	0.534784942059861	Control
0.356142307436519	0.753318228315786	Control
0.49443302468059	0.53988140459456	Control
-0.282079061126744	0.703345910411958	Control
-0.737482898413034	0.411119297446361	Control
-0.0849136714900783	0.888181574709489	Control
0.772965758806027	0.260246354636142	Control
0.284569479838919	0.41868164942291	Control
-0.448435062523966	0.898343538458531	Control
-1.57048758356909	0.226860018817375	Control
0.00553587139054816	0.414824979048058	Control
-0.367578280295853	0.324531010541927	Control
-0.0340134516231848	0.615613638570206	Control
-0.669883523485775	0.590631986708662	Control
0.285413653466297	0.704848931127271	Control
-0.540426805958863	0.874302560818139	Control
1.68808496937359	0.253516522546293	Control
0.335567696572307	0.555326422736469	Control
-0.192849717561654	0.62260963010602	Control
-0.314737014946877	0.143927761451168	Control
0.138716558562506	0.917501732297038	Control
-0.143142093163447	0.651716140778776	Control
-1.29123824823323	0.282192610585607	Control
-0.490000707056284	0.533174405033216	Control
0.141184440896605	0.630667726016757	Control
-0.541940231882982	0.449423728110566	Control
0.0500625254241378	0.709191243412242	Control
0.145227046451815	0.184698778876139	Control
-0.172807457291802	0.747936528224618	Control
-0.48114618231889	0.400512996585361	Control
-1.09012669215645	0.870732077641593	Control
-0.86333287610074	0	Control
0.970126604206369	0.216997802878132	Control
-0.0173135432634076	0.794420129636785	Control
-0.476198524355768	0.500381229238428	Control
0.0540193986205976	0.517404882243066	Control
0.01482077858633	0.772070645938006	Control
-0.496897101877062	0.405298968287934	Control
-0.97009394485949	0.81414760069914	Control
-0.880463409339955	0.446550004694329	Control
-0.227610894234095	0.279990657632621	Control
-0.791550905146101	0.545693065742293	Control
0.54983245885353	0.00253602964212153	Control
-0.724638614616201	0.513469319398493	Control
-0.329076454315501	0.354714926916134	Control
0.350445572411073	0.240832431370059	Control
2.2112876626506	0.0596437859807915	Control
-0.65067256138793	0.647000925779079	Control
-0.182914497620082	0.686351364685118	Control
0.730215049636808	0.360822214806432	Control
0.083408127248569	0.698876799719422	Control
