# Supplementary material for: The DNA methylome of cervical cells can predict the presence of ovarian cancer
Source: Nat Commun. 2022 Feb 1;13:448. doi: 10.1038/s41467-021-26615-y (PMC8807742; doi:10.1038/s41467-021-26615-y)
Supplement: Supplementary file 5 — Source Data [file 41467_2021_26615_MOESM5_ESM.zip › NCOMMS-source-data/fig2gh.csv]

index	ic	type
0.140813247047193	0.80972490589784	BRCA1
-0.15429030001713	0.641273819288292	Control
-0.630099060836224	0.529544714543941	Control
-0.667015989285332	0.454413991323673	BRCA1
-0.368480860362216	0.686912902719141	Control
-0.442904722211578	0.595093767330325	Control
0.161373464025769	0.599294191805032	BRCA1
-0.0940223571264778	0.629915692126859	Control
-1.16808731387332	0.0720878870151379	Control
-0.301964595355211	0.780424357323966	BRCA1
-0.379184343167006	0.663316610676985	Control
-0.131203962832313	0.35692787161925	Control
-0.376161859585464	0.867778650508242	Control
-0.117350008232521	0.848325115452372	BRCA1
-0.787980027131934	0.431341730295501	Control
-0.00794613067074241	0.0276498640300042	BRCA1
-0.775256594640878	0.33603105217202	Control
-0.685357959045913	0.934100395429421	BRCA1
0.483483191055857	0.855334010306824	BRCA1
-0.862913543821456	0.459607506981167	Control
-0.730833000025759	0.602445580466639	Control
-0.0912068925017055	0.80784787354615	Control
-0.369887048072166	0.290288095435987	BRCA1
-0.482835310512006	0.28376716588567	BRCA1
-0.248529120269567	0.915764985715049	BRCA1
-0.0940298222007434	0.00907832610110386	Control
-0.40257143233778	0.0668254877747107	BRCA1
-0.833526757081697	0.61114979351578	Control
0.359211216792903	0.60128780459015	BRCA1
-0.883897626573293	0.18185053958359	BRCA1
-0.123858375798746	0.514825104467566	Control
-0.948673820067915	0.440230981656836	BRCA1
-0.744286220463752	0.0644434907922936	Control
-0.304966631241239	0.827191869450091	Control
-0.397446230064044	0.776508126383856	Control
-1.09398238947865	0.304533913238098	Control
-0.00161882276812522	0.932445407339041	BRCA1
0.00795254169318445	0.455590433222765	Control
-0.332056722557573	0.787554882513231	BRCA1
-0.1096645747912	0.10264985289906	Control
-0.242822611024321	0.411766070747581	BRCA1
-0.361894930647106	0.716551298816554	Control
-1.17568886809744	0.567810459909789	BRCA1
-0.831984884334972	0.180569094988464	Control
-0.0478982912289877	0.738904505574688	BRCA1
-0.298397440495359	0.571135145827676	Control
0.573285940025776	0.788513284586069	BRCA1
-0.883264544908871	0.695235375063727	Control
-0.022339882163982	0.895763965670182	Control
-0.013342840711114	0.306297007284175	Control
0.0151218048679667	0.627204511052633	BRCA1
0.221087660582825	0.87620889263498	Control
-2.99090190351826	0.149890707108378	BRCA1
-0.144463360567798	0.490762090903933	Control
-0.0813896577013302	0.922595221962976	BRCA1
-1.25829331976966	0.379172957220603	Control
0.577139226401854	0.520877526894604	BRCA1
0.375723257059278	0.24690081188381	Control
-0.118465359994152	0.915114228331195	Control
-0.755203524000033	0.223571833161952	Control
0.0874421815259165	0.604995435546154	Control
-0.114129867743354	0.653968066929166	Control
0.39960358401843	0.918907210142554	BRCA1
-0.0640391369146519	0.280735232866798	Control
-0.694361517892026	0.445212293688982	BRCA1
-0.081042799265686	0.882342348375958	BRCA1
-0.508065736202885	0.663458462963186	Control
-1.10701250812805	0	BRCA1
-0.685999270570028	0.821645254303534	Control
1.27050475432493	0.293685824521947	BRCA1
-0.33828039922673	0.961493100139629	Control
1.18141611024662	0.191832043375983	Control
-0.659142155353251	0.0861494786957099	Control
-0.470153869294169	0.566976772281618	BRCA1
-0.0815434160988502	0.231063409324952	BRCA1
-0.567771204391691	0.117407435089118	BRCA1
-0.934580342662066	0.650457847055897	Control
-0.428108854618112	0.735324439855971	Control
0.179789901765702	0.660454570138871	Control
-0.40869741015977	0.83638790617766	BRCA1
-0.44610466898148	0.886825177620122	Control
-0.820647691715504	0.272549755537435	Control
-0.421973766667246	0.160871785769371	BRCA1
1.43830190619044	0.0520827884722956	BRCA1
-0.799956148463752	0.757783250812088	Control
-0.819735199338018	0.51796817123331	BRCA1
0.410874068459348	0.806889370368633	Control
0.384328786137386	0.173835538089116	BRCA1
0.560385117548503	0.336958774258815	Control
0.19220760898293	0.776554365212648	BRCA1
0.222929662194154	0.771194847936058	Control
1.32620280733761	0.282337268150909	BRCA1
-0.371162162450886	0.457118863263266	Control
0.716604009350056	0.747791237145386	Control
-0.468374393690299	0.358339622168426	Control
0.555188124350883	0.133334507546238	BRCA1
-0.597000760256798	0.668673454171647	Control
-0.81294320757832	0.347182139523381	Control
-0.687234061134222	0.615158959656072	Control
0.0853226631493099	0.742005317893995	Control
0.113266093329856	0.335824321062056	Control
0.491089000462022	0.120590142042391	BRCA1
-0.180473720210667	0.654193848402902	Control
-0.545894710402195	0.778080909888249	Control
-0.511703193907564	0.289360747541401	Control
0.243911231196421	0.324476790104464	BRCA1
-1.40385624331469	0.861055501764521	Control
0.384857763774528	0.876355077891399	BRCA1
0.427599367527771	0	Control
0.479017977137189	0.613504927359512	BRCA1
0.207511517595033	0.908145612473723	Control
1.88366940424948	0.59449681308871	Control
0.400550315979735	0.718163165507907	Control
-0.523442906250531	0	Control
-0.789317517088377	0.141224626478565	BRCA1
-0.0995810110061274	0.186601485086297	BRCA1
-0.396795469716961	0.724850148605302	Control
0.152432548557027	0.344767737568879	BRCA1
-0.630583363470249	0.122562157249241	Control
-0.618564762758012	0.0995112012167332	Control
-0.6102725522981	0.724264772842756	Control
0.218821241763218	0.459500754833887	BRCA1
-0.0845101983307997	0.800674667674725	Control
-0.533687774575869	0.246104491134437	BRCA1
-0.733041450472551	0.609238089597266	Control
0.266506501057064	0.892405652003611	Control
-1.01998568809292	0.509984451213421	Control
-1.33453991298423	0.17547316928594	BRCA1
-1.45483515641343	0.39139784091197	Control
-0.00238485909810734	0.00248901605233782	Control
1.84960020278186	0.138626540053431	Control
-0.662350897047009	0.912320038537085	BRCA1
0.181849879267317	0.100026103471939	Control
-0.0787632134546466	0.716534279590516	Control
-0.124440876927029	0.803657629499332	Control
-0.658089897799388	0.729853506943295	Control
-0.911001284175126	0.468238735260176	Control
0.108485341913211	0	Control
-0.382011199581224	0.626526927514239	Control
-0.128848080377805	0.599774177578656	Control
-0.152653856914529	0.852307368297376	Control
-0.533145694410577	0.779400369558288	BRCA1
-1.65669592558104	0.314322259330501	Control
-0.618491413902693	0.779927642825277	Control
0.368175544857837	0.895409580825839	BRCA1
-0.65336525761533	0.921637417761828	Control
-0.386288572763028	0.15294374597172	Control
0.0811180060200987	0	Control
-1.5832974487523	0	Control
-0.400695379214956	0.817217369519719	Control
-0.894312400737453	0.330040008424823	Control
-1.51614811537588	0.553257877745302	Control
-0.57237839183587	0.42666606402093	Control
-0.389409011525671	0.396724781752839	Control
0.50262614400753	0.0594767656823876	BRCA1
-0.0205287398009969	0.576053387316066	Control
-1.14627606846041	0.14242722662696	Control
-0.300726674731297	0.322331690248597	BRCA1
-0.390785773916139	0.433834364736213	Control
-1.66060735756519	0.361278655840912	Control
0.0950515874226758	0.64801728818337	Control
-0.236972263522588	0.599631183386416	Control
-0.185823488417208	0.646618465965224	Control
-0.257456338052609	0.674317803285607	Control
-0.136104464297316	0.494248822735752	Control
-0.551928051399575	0.313476512138262	BRCA1
0.292645315839486	0.547688301411544	Control
-0.982167486562131	0.185113170794025	Control
-0.104960027212581	0.655064858125044	Control
-0.288947608058785	0.756567137520352	Control
-0.874394509722739	0.002293504728359	Control
