# Supplementary material for: The DNA methylome of cervical cells can predict the presence of ovarian cancer
Source: Nat Commun. 2022 Feb 1;13:448. doi: 10.1038/s41467-021-26615-y (PMC8807742; doi:10.1038/s41467-021-26615-y)
Supplement: Supplementary file 5 — Source Data [file 41467_2021_26615_MOESM5_ESM.zip › NCOMMS-source-data/fig3ab.csv]

index	age	type
0.0025663993410947	50.47	Ovarian cancer
1.50409354058432	72.54	Ovarian cancer
1.98669181028926	78.88	Ovarian cancer
-0.0930095534329712	33.61	Ovarian cancer
-0.472496285673108	42.83	Ovarian cancer
1.36164858427855	63.54	Ovarian cancer
0.453024834342974	42.65	Ovarian cancer
0.711054838080483	63.68	Ovarian cancer
0.786025200534055	72.22	Ovarian cancer
-0.103209590521312	47.22	Ovarian cancer
0.326767920557283	64.77	Ovarian cancer
0.0325392813325547	47.43	Ovarian cancer
0.794596846062805	47.12	Ovarian cancer
2.81560027976143	19.88	Ovarian cancer
1.21821745012143	57.72	Ovarian cancer
1.65764885740922	61.17	Ovarian cancer
1.49127425853215	60.45	Ovarian cancer
0.626658478063872	55.6	Ovarian cancer
0.546095526035512	71.66	Ovarian cancer
0.172663945559041	58.87	Ovarian cancer
1.54400064682071	51.81	Ovarian cancer
1.6921854839655	74.78	Ovarian cancer
-1.08955763132365	56.95	Ovarian cancer
1.79799421742032	69.29	Ovarian cancer
0.58537686512512	61.64	Ovarian cancer
0.318813909818313	59.77	Ovarian cancer
0.742216847386894	72.7	Ovarian cancer
1.41451704178108	56.17	Ovarian cancer
0.481854143381072	38.9	Ovarian cancer
1.46805446951044	69.64	Ovarian cancer
-0.195276708329943	62.46	Ovarian cancer
1.00175229614604	63.78	Ovarian cancer
0.661394207742969	68.06	Ovarian cancer
-0.323419220730377	34.61	Ovarian cancer
1.48424616786868	73.43	Ovarian cancer
0.490201456332145	57.02	Ovarian cancer
1.54947381411865	78.4	Ovarian cancer
0.894263361294644	59.27	Ovarian cancer
1.02188518191111	55.09	Ovarian cancer
0.0168326004101581	30.78	Ovarian cancer
1.32042741035413	52.07	Ovarian cancer
-0.553122823938686	64.11	Ovarian cancer
-0.148603712251167	60.81	Ovarian cancer
0.383902329882008	68.69	Ovarian cancer
0.796310955522439	70.03	Ovarian cancer
1.67785109467266	64.91	Ovarian cancer
-0.393028651120648	49.49	Ovarian cancer
0.445528921567766	65.78	Ovarian cancer
-0.0511458813475115	52.11	Ovarian cancer
0.307618420865482	83.74	Ovarian cancer
0.851958472773735	67.23	Ovarian cancer
0.332153308711675	55.24	Ovarian cancer
-0.497642527841162	22.4	Ovarian cancer
1.03610211062777	69	Ovarian cancer
-0.354226809231606	68.31	Ovarian cancer
0.437925535897491	63.63	Ovarian cancer
0.10881126146288	76.87	Ovarian cancer
0.791258347280809	69.27	Ovarian cancer
0.296801363260758	51.03	Ovarian cancer
0.238171975629877	40.2	Ovarian cancer
0.259900783821626	57.47	Ovarian cancer
-0.0368725999365813	77.64	Ovarian cancer
1.17425647824377	69.38	Ovarian cancer
0.546681949893616	55.6	Ovarian cancer
-0.345337874333372	70.27	Ovarian cancer
-0.491011586843116	59.3	Ovarian cancer
0.163208498660957	64.72	Ovarian cancer
0.879471104021993	68.38	Ovarian cancer
0.239536845881287	71.84	Ovarian cancer
-0.817897864385666	46.42	Ovarian cancer
1.33838951385924	54.24	Ovarian cancer
0.309963256367088	83.88	Ovarian cancer
-0.0873916855171246	50.7	Ovarian cancer
-0.340300919344846	62.42	Ovarian cancer
0.718927530248474	40.13	Ovarian cancer
0.640827850855248	59.48	Ovarian cancer
0.849840358639794	66.95	Ovarian cancer
-1.0929900959326	51.44	Ovarian cancer
0.460941195979842	68.9	Ovarian cancer
-0.27301768484892	64.31	Ovarian cancer
0.425945680247797	71.54	Ovarian cancer
-0.0204703902330584	54.06	Ovarian cancer
0.254704394514659	60.16	Ovarian cancer
-0.524166346858139	39.35	Control
-0.859753470461615	46.21	Control
-0.112339655614937	53.13	Control
-0.543795195542302	42.84	Control
-2.2380135585772	53.85	Control
0.411443779291755	42.28	Control
0.438215970974596	55.96	Control
0.25709136565526	60.6	Control
-1.38834119136828	42.09	Control
-0.433032916356989	32.89	Control
0.567207956730046	54.87	Control
-0.70906354129919	38.44	Control
-0.412076996486892	35.86	Control
0.130849145395769	63.85	Control
0.648074835254559	65.87	Control
0.120498581076827	43.04	Control
-0.61596152292219	31.59	Control
1.01418106369611	55.79	Control
-0.671255048735614	38.78	Control
0.263742345190016	39.58	Control
-0.800344686564688	31.01	Control
-0.974287121147637	34.25	Control
-0.580350703502786	33.84	Control
0.0534714676358049	45.38	Control
-0.358524925457087	40.97	Control
0.19493945167844	56.27	Control
-0.211216004086976	32.51	Control
0.0635965461731113	49.74	Control
-1.12877674217113	36.14	Control
-1.84494320482579	33.74	Control
0.333426943915699	42.33	Control
1.14177763997276	63.12	Control
-0.226672820854172	33.04	Control
-0.818699775004522	39.52	Control
-0.826151368803719	32.56	Control
-0.129384994773098	40.74	Control
-0.449936111603697	50.75	Control
-0.384302762811797	44.11	Control
-1.01482927445462	38.94	Control
-0.117888840002572	42.68	Control
0.451240550305157	66.98	Control
-0.321529264674424	55.89	Control
-0.966393691682027	49.77	Control
-0.861982957750908	50.6	Control
-0.300806935504999	35.83	Control
-1.7144048225738	31.08	Control
-1.10028265232185	36.2	Control
-0.0413525019433639	51.8	Control
-0.527288239208067	56.52	Control
0.393716122395116	72.38	Control
-2.37806003515983	30.95	Control
0.391558739061959	42.09	Control
-0.12776554457352	41.11	Control
0.126089357959408	35.21	Control
-0.760711169025953	60.34	Control
0.396266551126737	50.47	Control
-0.381903624673669	43.52	Control
0.885201572244605	68.03	Control
-1.25057763274266	31.16	Control
0.470694309844105	72.57	Control
-1.05338770984759	43.81	Control
0.332826662234767	66.13	Control
0.252705065615788	63.25	Control
-0.207778225201001	54.71	Control
-0.779504330404417	58.75	Control
-0.273094860503009	38.08	Control
0.127251438375929	38.73	Control
0.748207042892743	41.79	Control
-0.0580184685244661	46.75	Control
0.488954926169136	69	Control
-0.824766687070825	41.72	Control
0.218793251286798	49.3	Control
-0.590292480443835	59.84	Control
-0.298179581826051	42.45	Control
-0.493685418499324	50.24	Control
0.533966283518886	40.8	Control
-0.596985066330406	26.02	Control
0.589860071411533	61.12	Control
0.197046858689276	72.26	Control
0.16971283768341	58.09	Control
0.0609371607562339	60.05	Control
-0.0203101919828472	70.28	Control
0.147307758403712	45.61	Control
-0.124203996101118	68.27	Control
0.199671114416332	63.14	Control
-0.552856503383022	40.52	Control
0.626163846245538	40.99	Control
-0.51852055106069	61.3	Control
0.221403100808599	65.21	Control
-0.451003482440603	67.96	Control
-0.744306087144942	34.34	Control
-0.693268089658552	39.33	Control
0.0489869930875877	53.41	Control
-0.374382359663905	49.55	Control
0.0914003886435479	39.21	Control
-0.815791315707934	53.56	Control
-0.727053647648401	37.64	Control
0.271207586135712	73.87	Control
-0.825354895615018	36.31	Control
-0.949568017184519	42.8	Control
-0.456293193237833	40.67	Control
-0.850703095485141	43.64	Control
-0.898601900502597	36.03	Control
0.14971878793189	51.61	Control
-0.370630463092148	36.9	Control
-0.232644378062828	40.43	Control
0.423656620297005	37.29	Control
1.9162459541531	80.77	Control
0.00877631894847298	37.48	Control
0.176293117392249	38.23	Control
-1.14742213822013	31.13	Control
-0.19780019736704	41.58	Control
-0.303265136048026	40.54	Control
0.75368845329855	58.43	Control
-0.54389934819202	31.58	Control
1.35331526692159	70.63	Control
-0.203285023938731	47.46	Control
-0.363806216350716	45.88	Control
-0.897034846556919	32.9	Control
-0.557216014825513	34.72	Control
-1.47436613522771	35	Control
-0.0542171455448643	29.93	Control
0.623502458701121	61.08	Control
-0.166711692337611	57.26	Control
0.63980519159025	50.91	Control
-0.357899954041698	55.42	Control
-0.158078041636397	46.26	Control
-0.0407011809036865	52.79	Control
0.563350003937405	64.29	Control
0.063563918604142	50.68	Control
-0.822053908453953	39.7	Control
-0.775872857486813	31.07	Control
-0.709875796090923	50.37	Control
0.0789863381816752	62.61	Control
0.0438515899998718	37.3	Control
-0.186746688068184	46.94	Control
-0.417660938271218	42.81	Control
0.123709857402176	43.62	Control
-0.242972725720902	45.19	Control
0.382060199181498	63.69	Control
0.0864272869090466	51.91	Control
1.33178729681924	53.13	Control
0.702039981690441	61.16	Control
0.290921190378474	54.54	Control
-0.362365341311652	34.38	Control
-0.668872253418234	41.39	Control
0.165843866294955	34.07	Control
-0.146003161906353	63.73	Control
-0.525677924939747	55.86	Control
-0.476641888396738	35.85	Control
0.579095052331156	70.97	Control
-0.205846681503173	75.59	Control
-0.0289396179738936	55.23	Control
-0.0855997916930435	50.58	Control
-0.00535303610807589	75.49	Control
-0.405141526252582	50.31	Control
-0.345715968230094	50.21	Control
0.285478516982371	50.51	Control
0.76860105177008	56.92	Control
-0.323577848910167	57.78	Control
-0.114832420028872	44.03	Control
-0.520551565172745	65.57	Control
-1.01481343782223	50.58	Control
-0.00489400637359574	46.96	Control
-0.252044326153701	33.2	Control
0.437688307468772	76.32	Control
0.626209488810883	72.69	Control
0.847611926429386	62.95	Control
-0.37244520550616	61.67	Control
-0.507406836803128	31.05	Control
-0.681652385126365	53.83	Control
1.0104827838334	54.97	Control
-0.631992141154435	32.07	Control
-0.303004609425938	57.57	Control
0.438400079880568	56.77	Control
-1.24076370227069	31.71	Control
0.157309395777035	76.07	Control
-1.01442821204112	32	Control
-0.109005861820321	41.68	Control
-0.72373586645752	38.45	Control
-0.203611014422154	40.93	Control
-0.215840236025792	66.97	Control
0.0403534781636981	49.59	Control
0.0297915705493498	40.18	Control
-0.546155916062553	34.57	Control
-0.54650919832761	35.89	Control
0.147327933007633	71.3	Control
0.943561267319812	71.97	Control
0.0971186849932013	65.94	Control
-0.545961578106956	40.89	Control
-0.418301992117466	44	Control
-0.151616432696399	53.84	Control
0.270594489790639	62.79	Control
-0.57142081899337	31.62	Control
-0.18777344916404	38.81	Control
-0.631884953534021	37.08	Control
-0.480874982622526	40.85	Control
0.214053242317931	68.45	Control
-0.092820985285731	50.53	Control
-0.322613453796182	53.75	Control
1.72327583046105	80.03	Control
-0.883369336329899	55.3	Control
-0.0127908041898544	53.29	Control
-0.626036191261424	40.16	Control
-0.448560208734047	40.16	Control
-0.640640870709934	39.36	Control
-0.811435989541598	33.73	Control
-0.355648791530057	51.1	Control
-0.916842503304977	42.23	Control
-0.467701065276377	52.51	Control
-0.27675157024638	72.14	Control
0.637845324342742	50.46	Control
-0.768371455174758	33.53	Control
-0.0254693889743868	40.76	Control
0.653553930718542	73.73	Control
-0.58711543618222	51.16	Control
-0.683074324744449	39.15	Control
-0.157267997604672	44.97	Control
-0.205876519311182	52.68	Control
0.527659484285793	33.76	Control
-0.0110869873477405	51.01	Control
-0.124397760728674	63.08	Control
-0.2481479286908	61.64	Control
-0.57030140198367	55.81	Control
-0.406124278408625	31.51	Control
-0.478941020654862	39.57	Control
-0.390224857135585	44.26	Control
-0.413242069683831	51.86	Control
-0.449239522097797	36.17	Control
-0.759812960984847	52.36	Control
-0.474257823977968	39.63	Control
0.323480566019086	59.16	Control
-0.710920683630826	33.2	Control
-1.00641931245539	39.48	Control
-0.565500773983028	56.38	Control
-0.124531248008885	59.21	Control
-0.687825735306645	42.35	Control
0.322368280784857	79.65	Control
0.232453442076605	32.01	Control
-0.589337650199737	46.96	Control
0.0241014841245474	59.71	Control
0.521474086099103	80.1	Control
0.235358426008926	59.51	Control
-0.605373630004636	35.09	Control
-1.18556029049786	44.42	Control
0.430875360338895	38.79	Control
0.119510507859936	64.25	Control
0.356142307436519	56.58	Control
0.49443302468059	50.82	Control
-0.282079061126744	57.16	Control
-0.737482898413034	37.86	Control
-0.0849136714900783	52.42	Control
0.772965758806027	52.06	Control
0.284569479838919	51.81	Control
-0.448435062523966	47.32	Control
-1.57048758356909	39.24	Control
0.00553587139054816	52.49	Control
-0.367578280295853	48.09	Control
-0.0340134516231848	55.2	Control
-0.669883523485775	39.72	Control
0.285413653466297	55.45	Control
-0.540426805958863	38.25	Control
1.68808496937359	59.75	Control
0.335567696572307	64.01	Control
-0.192849717561654	44.85	Control
-0.314737014946877	55.74	Control
0.138716558562506	51.63	Control
-0.143142093163447	57.44	Control
-1.29123824823323	31.06	Control
-0.490000707056284	48.49	Control
0.141184440896605	65.15	Control
-0.541940231882982	33.04	Control
0.0500625254241378	64.39	Control
0.145227046451815	46.84	Control
-0.172807457291802	50.94	Control
-0.48114618231889	34.71	Control
-1.09012669215645	36	Control
-0.86333287610074	45.04	Control
0.970126604206369	46.34	Control
-0.0173135432634076	35	Control
-0.476198524355768	36.24	Control
0.0540193986205976	39.42	Control
0.01482077858633	53.75	Control
-0.496897101877062	42.41	Control
-0.97009394485949	41.31	Control
-0.880463409339955	33.97	Control
-0.227610894234095	50.44	Control
-0.791550905146101	37.15	Control
0.54983245885353	85.51	Control
-0.724638614616201	44.53	Control
-0.329076454315501	35.66	Control
0.350445572411073	46.19	Control
2.2112876626506	65.31	Control
-0.65067256138793	39.25	Control
-0.182914497620082	47.44	Control
0.730215049636808	67.72	Control
0.083408127248569	37.04	Control
-0.874843365848248	45.73761	Control
-0.106068018243896	55.50576	Control
-0.565924836880013	55.44025	Control
0.118559002184073	84.46	Control
0.990328048730999	56.10641	Control
-0.278600225394209	45.63351	Control
0.0234802683969222	69.62793	Control
0.337914127878271	59.95205	Control
-0.597233890923623	39.41578	Control
0.463497150458889	71.50899	Control
-1.00421906800074	48.5243	Control
-0.320446241819544	51.77968	Control
-1.16584540365025	33.12425	Control
0.632475908657408	42.80758	Control
-0.525345950678772	59.1421	Control
1.76459197533826	45.32682	Control
-1.1800591705419	53.08033	Control
-0.121449966966928	40.99016	Control
0.219142241822722	64.10259	Control
0.164571869129797	54.19486	Control
-0.356914362064327	71.0025	Control
0.175195772534178	38.90349	Control
-0.707496076094021	64.54339	Control
-0.419148743151801	50.06898	Control
-0.475246645830786	57.33607	Control
-0.612084649718417	72.49151	Control
0.442436004627395	57.78396	Control
-0.382671438820182	55.41542	Control
0.444865504711626	52.25081	Control
-0.0944423006042165	52.11132	Control
0.794093593599089	53.3128	Control
-0.927485970990214	37.4638	Control
0.163649928124367	39.59069	Control
-1.31691438311973	38.7751	Control
-1.17034405642491	38.76656	Control
-0.169710567182912	72.40703	Control
0.542943399754993	50.67381	Control
-0.13619683605217	57.31325	Control
-0.863754769931052	42.02516	Control
-0.405649864321756	70.41324	Control
-1.00435752752035	40.90215	Control
-0.821695562592245	48.25	Control
-0.255541386250543	46.526	Control
0.755917749246683	74.07972	Control
-1.53694213250377	69.03087	Control
0.347588921834309	59.14209	Control
-0.612352866523618	52.2097	Control
-1.2212910051068	52.95715	Control
0.096719775346008	70.1151	Control
-0.666487830914643	53.36522	Control
0.00389626907941174	61.3405	Control
0.90625338224199	67.82602	Ovarian cancer
0.938151411262823	68.83918	Ovarian cancer
0.559016204099507	58.54743	Ovarian cancer
0.602954507224757	60.57928	Control
0.563518999615759	55.44293	Ovarian cancer
-0.0240835135502891	41.77577	Control
-0.405454601841796	46.96131	Control
-0.622166867913459	59.48979	Control
0.0397396848414803	49.41158	Control
-0.0330316848088913	74.61319	Control
-0.288175777183253	59.56104	Ovarian cancer
0.142207864747272	46.04151	Control
0.524275390225923	48.43392	Ovarian cancer
2.32852683079173	74.69545	Control
0.511071984511052	73.03671	Control
0.117378186180696	53.02287	Ovarian cancer
0.743058318308797	55.38036	Control
0.154134134058706	59.57424	Control
-0.0190846246316561	54.88166	Control
0.0246050536351451	52.24214	Ovarian cancer
1.30019218389486	55.57748	Control
-0.0640204438530233	55.205	Control
0.34924509993895	76.46989	Control
0.738152978103132	81.09976	Control
1.64671205095717	66.59987	Ovarian cancer
-0.350582077250714	38.34796	Control
-0.107986763567152	39.63767	Ovarian cancer
-0.93150761346334	54.4549	Control
-0.683905107705195	57.95661	Control
0.361425146964069	44.79833	Ovarian cancer
0.821719164192493	64.09759	Control
-0.933360171479427	52.62002	Control
0.0142090182673236	72.09174	Control
0.914216153756703	64.377	Ovarian cancer
-0.946450905155583	58.09574	Control
1.30025356918706	54.44081	Ovarian cancer
-0.0627590355620413	61.00376	Control
0.411149199441887	38.91772	Ovarian cancer
-0.893177868038381	38.66521	Ovarian cancer
0.279531648201965	72.26138	Control
-0.3073384584021	40.09224	Control
0.119277762913629	65.36516	Control
1.64559031892146	61.2941	Ovarian cancer
-0.487331225542291	67.70032	Control
-0.94482914428915	49.08863	Control
1.2407151505327	80.33537	Ovarian cancer
0.411910853017753	71.69208	Control
-0.472142545136124	37.59472	Control
0.0642262044383864	53.21162	Control
0.329027930615253	55.39671	Control
-0.231217730499897	48.76302	Control
-0.24184770298225	59.35833	Control
0.512938056197562	70.233	Control
-1.07270811686602	43.81024	Control
-0.453567093941174	51.99033	Control
-0.194049413673671	47.57985	Control
-0.587846077138102	38.8377	Control
0.950049599748643	57.34046	Control
0.419522678170345	66.75599	Control
-1.09878137840179	30.22223	Control
1.26220093058831	47.71945	Control
0.0926570802436528	60.54606	Control
-0.233938312186654	68.42039	Control
0.177145574591104	63.36393	Ovarian cancer
0.177551708935165	45.87123	Ovarian cancer
-0.827039502484358	25.95104	Control
0.299508478566478	50.23534	Ovarian cancer
0.341659246970869	62.98061	Ovarian cancer
-1.41882014576013	31.93832	Control
-0.0490605410101033	79.64302	Control
-0.901080029504593	25.92092	Control
-0.636110627957591	48.46188	Control
0.710335161970242	66.89809	Control
-0.117020318097603	58.33714	Control
-0.679178646675342	67.35527	Control
-0.354984556906534	37.439	Control
0.696657686908395	73.24976	Control
-0.901228840595942	26.48193	Control
-0.428616901377258	60.29703	Control
-0.818266139253678	28.78473	Control
-0.218046374341816	59.15253	Control
-0.187590501968373	38.2275	Control
-0.970107635727981	28.18746	Control
0.252952946919388	50.1207	Control
0.596132140164322	66.84098	Control
-0.398757786686867	50.78338	Control
-0.150786754767515	54.01655	Control
-0.964373843694137	40.43661	Control
-0.252086877719814	63.82373	Control
0.287451984612464	67.88	Ovarian cancer
0.170981475432957	66.72	Ovarian cancer
0.402661285264143	69.30769	Control
-1.14607778582775	46.40299	Control
-0.301794331045727	67.18861	Control
-0.30455706752607	49.7648	Ovarian cancer
0.141608469076337	58.21662	Control
-0.188638024593916	57.15159	Ovarian cancer
0.856243157854664	52.80493	Control
-0.260142686174218	43.45434	Control
0.418984740980821	55.53073	Ovarian cancer
0.124011468212705	75.09284	Ovarian cancer
-0.789236929493171	37.27986	Control
-0.37868306490032	61.90976	Control
0.626596940677103	70.02999	Control
-0.000133037222618948	47.15042	Control
0.742941871701965	73.02307	Ovarian cancer
-0.321123082036191	69.04	Ovarian cancer
0.258393246102614	40.03431	Control
0.916928088188072	53.61718	Ovarian cancer
-0.351615558041663	49.28528	Control
-1.38774657784772	52.1659	Ovarian cancer
-0.618190567548701	37.6172	Control
-0.915665712608875	59.62668	Control
0.0626876665947723	60.86107	Control
-0.237720432987319	49.88528	Control
-0.397028856335486	57.8548	Control
-1.21156304928136	62.93628	Control
-1.24827498614343	30.17282	Control
-0.00340486383980021	56.09459	Control
1.14761078701082	79.51164	Control
0.267449702596677	48.51638	Control
-0.815397886494701	52.45961	Control
-0.525865409876833	49.0749	Control
-0.0155825359566738	56.43428	Control
-0.240380349315001	76.08931	Control
-0.0279280619773036	42.88461	Control
0.194846274755623	53.29394	Control
-0.775193487185933	44.57077	Control
-1.17136799682826	37.68566	Control
-0.835704976134693	53.02044	Control
-0.576408615427211	37.44699	Control
0.53054442054475	68.38466	Control
-0.169714391487852	53.25844	Control
0.196689558396647	59.27605	Control
-0.40494579890372	66.09363	Control
-1.36931741217919	55.66483	Control
-0.0618910894673499	51.41039	Control
-1.53215865219456	45.9975	Control
-0.233146129853965	43.3009	Control
-1.26737727965879	45.19812	Control
-0.711921960606549	51.85936	Control
-0.323689730895385	57.89353	Control
0.681353489261311	61.94559	Control
-0.436863985608877	58.8683	Control
-0.532909268059091	43.09288	Control
-0.107010038828017	57.67997	Control
-0.560949464322756	58.55072	Control
-0.549030739922561	51.95537	Control
-0.397843717849536	51.56373	Control
1.09719245424418	73.77037	Control
0.282634519165839	59.19972	Control
0.572798077669812	58.17844	Control
-0.414749029128555	54.40554	Control
-0.712714193187519	26.40562	Control
-1.17264162933668	24.68845	Control
0.59612902273577	77.41432	Control
0.20923263053285	43.1285	Control
-0.691845715856384	27.59376	Control
-0.169759112592039	68.57124	Control
-0.228363232920216	60.96229	Control
0.124429642673113	49.61259	Control
0.00932620889281271	37.21419	Control
0.120771783610125	61.23387	Control
0.493153314463156	36.15738	Ovarian cancer
-0.331873401270786	50.59413	Control
-0.366077492243332	50.86293	Control
1.21699178305098	58.53711	Control
0.922821667901447	49.41959	Ovarian cancer
-0.517596601767391	47.75818	Control
-0.637128383205205	25.4279	Control
1.31145450838152	52.69717	Ovarian cancer
-0.562955203554745	72.31669	Control
0.601723172101066	73.70198	Control
1.55557049706039	79.16116	Ovarian cancer
0.893807733863661	68.31624	Control
0.325883915765167	52.97643	Control
1.3297356491788	66.1564	Control
1.00634813373522	63.76863	Control
0.360103260263909	43.32542	Ovarian cancer
0.254966822898727	54.92039	Control
0.53634439162894	67.61017	Control
-1.16403020243692	38.44	Control
-0.0912935224283179	66.07694	Control
0.147986194657981	52.08942	Control
0.884361283870128	68.87251	Ovarian cancer
-0.309562581549343	38.88435	Control
-0.0614400085795112	53.15715	Control
-0.0476850428579325	40.53525	Control
0.337796087014205	61.17861	Control
-0.462693889874123	64.55711	Ovarian cancer
-0.490337409669954	70.32353	Control
0.487151196054087	52.91579	Control
-0.0433273877248671	57.71843	Control
-0.033047681256943	30.22722	Ovarian cancer
-0.832349544608501	30.23	Control
-0.427131014480769	54.66786	Control
-0.537158311023971	41.44975	Ovarian cancer
-0.53977925226606	61.97258	Control
-0.367783717654973	57.39261	Control
-1.1565464641169	39.24055	Control
0.290534982986749	54.78837	Control
-0.533786505566665	36.13304	Control
0.477957443779032	55.38566	Control
-0.514106924358114	26.0771	Ovarian cancer
0.996561901369537	64.17498	Control
-0.151219032264215	53.84165	Control
-0.38563017170798	38.5946	Control
1.59331758501045	65.06376	Ovarian cancer
0.933285767226073	75.10094	Ovarian cancer
-0.893930651861969	43.00479	Control
-0.497409781298534	38.41063	Control
0.72782140306705	61.68528	Ovarian cancer
1.1741905508244	47.91976	Ovarian cancer
-0.450985731145026	40.23	Control
0.0350102978816378	56.39553	Control
-0.548607465912019	60.54649	Control
0.190324204691563	66.07434	Ovarian cancer
0.481714534985424	77.07174	Ovarian cancer
-0.354905807127121	52.21	Control
-0.8463608097275	39.86495	Control
-0.124079104497733	55.49794	Control
