# Supplementary material for: The DNA methylome of cervical cells can predict the presence of ovarian cancer
Source: Nat Commun. 2022 Feb 1;13:448. doi: 10.1038/s41467-021-26615-y (PMC8807742; doi:10.1038/s41467-021-26615-y)
Supplement: Supplementary file 5 — Source Data [file 41467_2021_26615_MOESM5_ESM.zip › NCOMMS-source-data/fig3cd.csv]

index	prs	type
0.0025663993410947	0.0102443	Ovarian cancer
1.50409354058432	0.00292579	Ovarian cancer
1.98669181028926	0.00637068	Ovarian cancer
-0.0930095534329712	0.0120167	Ovarian cancer
-0.472496285673108	0.00282339	Ovarian cancer
0.453024834342974	0.0116711	Ovarian cancer
0.711054838080483	-0.00118118	Ovarian cancer
0.786025200534055	6.18e-05	Ovarian cancer
-0.103209590521312	0.00615196	Ovarian cancer
0.326767920557283	0.00565961	Ovarian cancer
0.0325392813325547	0.00427096	Ovarian cancer
0.794596846062805	0.00999721	Ovarian cancer
2.81560027976143	0.00107625	Ovarian cancer
1.21821745012143	0.0063805	Ovarian cancer
1.65764885740922	0.00921239	Ovarian cancer
0.626658478063872	0.00999936	Ovarian cancer
0.546095526035512	0.010216	Ovarian cancer
0.172663945559041	0.01139	Ovarian cancer
1.54400064682071	0.0163415	Ovarian cancer
-1.08955763132365	0.000723821	Ovarian cancer
1.79799421742032	0.0159554	Ovarian cancer
0.58537686512512	0.000990607	Ovarian cancer
0.318813909818313	0.00899543	Ovarian cancer
0.742216847386894	0.00866729	Ovarian cancer
1.41451704178108	0.00438268	Ovarian cancer
0.481854143381072	0.000201679	Ovarian cancer
1.46805446951044	0.00399382	Ovarian cancer
-0.195276708329943	0.00569632	Ovarian cancer
1.00175229614604	0.00766221	Ovarian cancer
0.661394207742969	-0.00148861	Ovarian cancer
-0.323419220730377	-0.000356179	Ovarian cancer
1.48424616786868	0.000409429	Ovarian cancer
1.54947381411865	0.00269846	Ovarian cancer
1.02188518191111	0.00886621	Ovarian cancer
0.0168326004101581	0.00397679	Ovarian cancer
1.32042741035413	-0.00296289	Ovarian cancer
-0.553122823938686	-0.000685286	Ovarian cancer
-0.148603712251167	0.0104652	Ovarian cancer
0.383902329882008	0.00140257	Ovarian cancer
0.796310955522439	0.00324071	Ovarian cancer
-0.393028651120648	0.00670293	Ovarian cancer
0.445528921567766	0.00487418	Ovarian cancer
-0.0511458813475115	0.003614	Ovarian cancer
0.307618420865482	0.00496882	Ovarian cancer
0.851958472773735	0.00475014	Ovarian cancer
0.332153308711675	0.00242446	Ovarian cancer
-0.497642527841162	0.004145	Ovarian cancer
-0.354226809231606	0.00232561	Ovarian cancer
0.791258347280809	0.0122798	Ovarian cancer
0.296801363260758	0.00498961	Ovarian cancer
0.238171975629877	0.00538846	Ovarian cancer
0.259900783821626	0.00347732	Ovarian cancer
-0.0368725999365813	0.00799043	Ovarian cancer
1.17425647824377	0.0156681	Ovarian cancer
0.546681949893616	0.00203089	Ovarian cancer
-0.345337874333372	0.00384586	Ovarian cancer
-0.491011586843116	0.00725854	Ovarian cancer
0.163208498660957	0.00213568	Ovarian cancer
0.879471104021993	0.0101075	Ovarian cancer
0.239536845881287	0.0110606	Ovarian cancer
-0.817897864385666	0.0159909	Ovarian cancer
1.33838951385924	0.00286086	Ovarian cancer
0.309963256367088	0.00511086	Ovarian cancer
-0.0873916855171246	0.0175018	Ovarian cancer
-0.340300919344846	0.0121822	Ovarian cancer
0.718927530248474	0.00950286	Ovarian cancer
0.640827850855248	0.018232	Ovarian cancer
0.849840358639794	0.0037255	Ovarian cancer
-1.0929900959326	0.00405275	Ovarian cancer
0.460941195979842	0.0107161	Ovarian cancer
-0.27301768484892	0.0126369	Ovarian cancer
0.425945680247797	0.00359214	Ovarian cancer
-0.0204703902330584	0.00577443	Ovarian cancer
0.254704394514659	-0.00131761	Ovarian cancer
-0.524166346858139	0.0108417	Control
-0.859753470461615	0.00298857	Control
-0.543795195542302	0.00735625	Control
-2.2380135585772	0.000122214	Control
0.411443779291755	0.0059105	Control
0.438215970974596	0.00353696	Control
0.25709136565526	0.00160257	Control
-1.38834119136828	0.00568711	Control
-0.433032916356989	0.0183683	Control
0.567207956730046	0.00297418	Control
-0.70906354129919	-0.00118421	Control
0.130849145395769	0.0102659	Control
0.648074835254559	0.00439489	Control
0.120498581076827	0.00363614	Control
-0.61596152292219	0.00956239	Control
-0.671255048735614	0.00414954	Control
0.263742345190016	0.00302668	Control
-0.800344686564688	0.00654429	Control
-0.974287121147637	0.00656764	Control
-0.580350703502786	0.00235418	Control
0.0534714676358049	0.00179043	Control
-0.358524925457087	0.0144201	Control
0.19493945167844	-0.00328261	Control
-0.211216004086976	0.00821596	Control
0.0635965461731113	0.00511346	Control
-1.12877674217113	0.00853061	Control
-1.84494320482579	0.0105035	Control
0.333426943915699	0.00364821	Control
-0.226672820854172	0.000776143	Control
-0.818699775004522	0.00632168	Control
-0.826151368803719	0.00278454	Control
-0.129384994773098	0.00403918	Control
-0.449936111603697	0.00316668	Control
-0.384302762811797	0.00248714	Control
-1.01482927445462	0.00814121	Control
0.451240550305157	0.00488614	Control
-0.321529264674424	0.0128798	Control
-0.966393691682027	0.0147783	Control
-1.7144048225738	0.016406	Control
-1.10028265232185	0.00537411	Control
-0.0413525019433639	0.00346336	Control
-0.527288239208067	0.00638479	Control
0.393716122395116	0.00557532	Control
-2.37806003515983	0.00297811	Control
0.391558739061959	0.00203543	Control
-0.12776554457352	0.00898679	Control
-0.760711169025953	0.00557632	Control
0.396266551126737	0.0175201	Control
-0.381903624673669	0.00538139	Control
0.885201572244605	-0.00214404	Control
-1.25057763274266	0.00260036	Control
0.470694309844105	0.0135506	Control
-1.05338770984759	-0.00128236	Control
0.332826662234767	0.00507614	Control
-0.207778225201001	7.1e-05	Control
-0.779504330404417	0.00443854	Control
-0.273094860503009	-0.00600307	Control
0.127251438375929	0.00887425	Control
0.748207042892743	0.00839018	Control
-0.0580184685244661	-0.000334286	Control
0.488954926169136	0.00364125	Control
-0.824766687070825	0.0043765	Control
0.218793251286798	0.00519632	Control
-0.590292480443835	0.0104355	Control
-0.298179581826051	0.0180929	Control
-0.493685418499324	0.0122473	Control
0.533966283518886	-0.000812321	Control
-0.596985066330406	0.00533643	Control
0.589860071411533	-0.000945286	Control
0.197046858689276	0.00859954	Control
0.16971283768341	-0.00051725	Control
0.0609371607562339	0.00243204	Control
-0.0203101919828472	0.00758757	Control
0.147307758403712	0.00448357	Control
-0.124203996101118	0.000401857	Control
0.199671114416332	0.00653014	Control
-0.51852055106069	0.00613	Control
0.221403100808599	0.0131272	Control
-0.451003482440603	0.0138194	Control
-0.744306087144942	0.00359104	Control
-0.693268089658552	0.0100113	Control
0.0489869930875877	0.00252936	Control
-0.374382359663905	0.00548211	Control
0.0914003886435479	0.00149704	Control
-0.815791315707934	0.00168989	Control
-0.727053647648401	0.00158086	Control
0.271207586135712	0.00486311	Control
-0.825354895615018	0.00345411	Control
-0.949568017184519	0.00104132	Control
-0.456293193237833	0.00184961	Control
-0.850703095485141	0.00451893	Control
-0.898601900502597	0.003449	Control
0.14971878793189	0.007769	Control
-0.370630463092148	0.00288275	Control
-0.232644378062828	-0.00465486	Control
0.00877631894847298	0.00803911	Control
0.176293117392249	0.00380614	Control
-1.14742213822013	0.00491621	Control
-0.303265136048026	-0.000766786	Control
0.75368845329855	-0.000759107	Control
-0.54389934819202	0.0090465	Control
1.35331526692159	0.00578936	Control
-0.203285023938731	0.00103811	Control
-0.897034846556919	0.00468732	Control
-0.557216014825513	0.00788268	Control
-1.47436613522771	0.0041155	Control
0.623502458701121	-0.00341143	Control
0.63980519159025	0.00945596	Control
-0.357899954041698	0.00661679	Control
-0.158078041636397	0.00252943	Control
-0.0407011809036865	0.00388768	Control
0.563350003937405	0.00811979	Control
0.063563918604142	0.00706893	Control
-0.822053908453953	0.0126803	Control
-0.775872857486813	0.0158351	Control
-0.709875796090923	0.00197096	Control
0.0789863381816752	0.0206828	Control
0.0438515899998718	0.000308393	Control
-0.186746688068184	0.00486393	Control
-0.417660938271218	-0.00270411	Control
0.123709857402176	0.00149561	Control
-0.242972725720902	0.000982929	Control
0.382060199181498	0.00650711	Control
1.33178729681924	0.00983025	Control
0.702039981690441	0.00344186	Control
0.290921190378474	0.00873782	Control
-0.362365341311652	-0.000850536	Control
0.165843866294955	0.0123495	Control
-0.146003161906353	-0.000515286	Control
-0.525677924939747	0.0072775	Control
-0.476641888396738	0.00241589	Control
0.579095052331156	0.00419007	Control
-0.205846681503173	0.00508989	Control
-0.0289396179738936	0.00506364	Control
-0.00535303610807589	-0.000699821	Control
-0.405141526252582	0.00064775	Control
-0.345715968230094	0.00842489	Control
0.285478516982371	0.00955125	Control
0.76860105177008	0.00577107	Control
-0.323577848910167	0.00377382	Control
-0.114832420028872	0.00467829	Control
-0.520551565172745	-0.000450214	Control
-1.01481343782223	0.00128775	Control
-0.00489400637359574	0.00216757	Control
-0.252044326153701	0.00811643	Control
0.437688307468772	0.00103846	Control
0.626209488810883	0.0159768	Control
0.847611926429386	-0.000381536	Control
-0.507406836803128	0.00675989	Control
-0.681652385126365	0.0148321	Control
1.0104827838334	0.00542193	Control
-0.631992141154435	0.0155771	Control
-0.303004609425938	0.0154619	Control
0.438400079880568	0.0116503	Control
0.157309395777035	0.00381954	Control
-1.01442821204112	0.00239936	Control
-0.109005861820321	-0.000417357	Control
-0.72373586645752	0.00463661	Control
-0.215840236025792	-0.00026375	Control
0.0403534781636981	0.0190913	Control
0.0297915705493498	0.00536846	Control
-0.546155916062553	0.00704239	Control
0.147327933007633	0.00351389	Control
0.0971186849932013	0.00351346	Control
-0.545961578106956	0.0124622	Control
-0.418301992117466	0.0100549	Control
-0.151616432696399	0.00723686	Control
0.270594489790639	0.00582518	Control
-0.631884953534021	0.00697089	Control
-0.480874982622526	0.00652286	Control
0.214053242317931	0.00486589	Control
-0.092820985285731	0.0046365	Control
-0.322613453796182	0.00611364	Control
1.72327583046105	0.00175839	Control
-0.883369336329899	0.00093375	Control
-0.0127908041898544	0.00445804	Control
-0.626036191261424	0.0103105	Control
-0.448560208734047	0.00674893	Control
-0.640640870709934	0.0172502	Control
-0.355648791530057	0.00928704	Control
-0.916842503304977	0.00376954	Control
-0.27675157024638	-0.00288518	Control
-0.768371455174758	0.00283471	Control
-0.0254693889743868	0.0121978	Control
0.653553930718542	0.00465554	Control
-0.683074324744449	0.00492721	Control
-0.157267997604672	0.00395036	Control
-0.205876519311182	0.00519721	Control
-0.124397760728674	0.00683114	Control
-0.2481479286908	-0.00221879	Control
-0.57030140198367	0.00125175	Control
-0.406124278408625	0.00280393	Control
-0.478941020654862	5.36e-05	Control
-0.390224857135585	0.00798846	Control
-0.759812960984847	-0.00239714	Control
-0.474257823977968	0.00130954	Control
-0.710920683630826	0.0101944	Control
-1.00641931245539	0.00387425	Control
-0.565500773983028	0.00434018	Control
-0.124531248008885	0.00535775	Control
-0.687825735306645	0.00617007	Control
0.322368280784857	0.00992471	Control
0.232453442076605	0.00730089	Control
-0.589337650199737	0.00482693	Control
0.0241014841245474	0.00142514	Control
0.521474086099103	0.00410318	Control
-0.605373630004636	-0.000536821	Control
-1.18556029049786	-0.000175393	Control
0.430875360338895	0.00401393	Control
0.119510507859936	0.00117907	Control
0.356142307436519	0.00771729	Control
0.49443302468059	0.00376704	Control
-0.282079061126744	0.00565214	Control
-0.737482898413034	0.00885321	Control
0.772965758806027	0.00883596	Control
0.284569479838919	-0.00294493	Control
-0.448435062523966	-0.00345225	Control
-1.57048758356909	0.00211371	Control
0.00553587139054816	0.000827464	Control
-0.0340134516231848	0.0130338	Control
0.285413653466297	0.0100486	Control
-0.540426805958863	0.00334621	Control
1.68808496937359	0.00949579	Control
0.335567696572307	0.00082525	Control
-0.192849717561654	0.016152	Control
-0.314737014946877	0.00729686	Control
0.138716558562506	0.00933389	Control
-0.143142093163447	-0.00941254	Control
-1.29123824823323	0.00764464	Control
-0.490000707056284	0.00153221	Control
0.141184440896605	-3.77e-05	Control
-0.541940231882982	0.00555918	Control
0.0500625254241378	0.00450061	Control
0.145227046451815	0.005923	Control
-0.48114618231889	0.0124669	Control
-1.09012669215645	0.00176211	Control
-0.86333287610074	0.00282946	Control
0.970126604206369	0.00183157	Control
-0.0173135432634076	0.00336679	Control
-0.476198524355768	0.00607954	Control
0.0540193986205976	0.002939	Control
-0.496897101877062	0.00375239	Control
-0.97009394485949	0.000867571	Control
-0.880463409339955	0.000645	Control
-0.227610894234095	0.0146452	Control
-0.791550905146101	0.000358643	Control
0.54983245885353	0.00445943	Control
-0.724638614616201	0.00330775	Control
-0.329076454315501	0.00585793	Control
0.350445572411073	0.00859786	Control
2.2112876626506	-0.00569429	Control
-0.65067256138793	-0.00166214	Control
-0.182914497620082	0.00486411	Control
0.730215049636808	-0.00246154	Control
0.083408127248569	0.00495829	Control
