# Supplementary material for: The DNA methylome of cervical cells can predict the presence of ovarian cancer
Source: Nat Commun. 2022 Feb 1;13:448. doi: 10.1038/s41467-021-26615-y (PMC8807742; doi:10.1038/s41467-021-26615-y)
Supplement: Supplementary file 5 — Source Data [file 41467_2021_26615_MOESM5_ESM.zip › NCOMMS-source-data/fig3e.csv]

index	histology
0.0025663993410947	High grade serous
1.50409354058432	High grade serous
1.98669181028926	Clear cell
-0.0930095534329712	Clear cell
-0.472496285673108	Clear cell
1.36164858427855	High grade serous
0.453024834342974	High grade serous
0.711054838080483	High grade serous
0.786025200534055	High grade serous
-0.103209590521312	Low grade serous
0.326767920557283	High grade serous
0.0325392813325547	High grade serous
0.794596846062805	High grade serous
2.81560027976143	Low grade serous
1.21821745012143	High grade serous
1.65764885740922	Endometrioid
1.49127425853215	High grade serous
0.626658478063872	High grade serous
0.546095526035512	Clear cell
0.172663945559041	Low grade serous
1.54400064682071	Low grade serous
1.6921854839655	High grade serous
-1.08955763132365	Endometrioid
1.79799421742032	High grade serous
0.58537686512512	High grade serous
0.318813909818313	High grade serous
0.742216847386894	High grade serous
1.41451704178108	High grade serous
0.481854143381072	Clear cell
1.46805446951044	High grade serous
-0.195276708329943	High grade serous
1.00175229614604	High grade serous
0.661394207742969	High grade serous
-0.323419220730377	Other cancers
1.48424616786868	High grade serous
0.490201456332145	Mucinous
1.54947381411865	Clear cell
0.894263361294644	High grade serous
1.02188518191111	High grade serous
0.0168326004101581	Low grade serous
1.32042741035413	High grade serous
-0.553122823938686	High grade serous
-0.148603712251167	Mucinous
0.383902329882008	Mucinous
0.796310955522439	High grade serous
1.67785109467266	High grade serous
-0.393028651120648	Mucinous
0.445528921567766	High grade serous
-0.0511458813475115	Endometrioid
0.307618420865482	High grade serous
0.851958472773735	Endometrioid
0.332153308711675	High grade serous
-0.497642527841162	High grade serous
1.03610211062777	High grade serous
-0.354226809231606	High grade serous
0.437925535897491	High grade serous
0.10881126146288	High grade serous
0.791258347280809	Other cancers
0.296801363260758	Endometrioid
0.238171975629877	Clear cell
0.259900783821626	Low grade serous
-0.0368725999365813	High grade serous
1.17425647824377	High grade serous
0.546681949893616	High grade serous
-0.345337874333372	High grade serous
-0.491011586843116	High grade serous
0.163208498660957	Clear cell
0.879471104021993	High grade serous
0.239536845881287	High grade serous
-0.817897864385666	High grade serous
1.33838951385924	High grade serous
0.309963256367088	High grade serous
-0.0873916855171246	High grade serous
-0.340300919344846	High grade serous
0.718927530248474	High grade serous
0.640827850855248	Low grade serous
0.849840358639794	High grade serous
-1.0929900959326	High grade serous
0.460941195979842	High grade serous
-0.27301768484892	Clear cell
0.425945680247797	High grade serous
-0.0204703902330584	High grade serous
0.254704394514659	High grade serous
0.90625338224199	High grade serous
0.938151411262823	High grade serous
0.559016204099507	High grade serous
0.563518999615759	High grade serous
-0.288175777183253	High grade serous
0.524275390225923	High grade serous
0.117378186180696	Endometrioid
0.0246050536351451	Clear cell
1.64671205095717	High grade serous
-0.107986763567152	Endometrioid
0.361425146964069	Mucinous
0.914216153756703	High grade serous
1.30025356918706	High grade serous
0.411149199441887	High grade serous
-0.893177868038381	High grade serous
1.64559031892146	High grade serous
1.2407151505327	Clear cell
0.177145574591104	High grade serous
0.177551708935165	High grade serous
0.299508478566478	High grade serous
0.341659246970869	High grade serous
0.287451984612464	High grade serous
0.170981475432957	Low grade serous
-0.30455706752607	High grade serous
-0.188638024593916	High grade serous
0.418984740980821	Other cancers
0.124011468212705	Endometrioid
0.742941871701965	High grade serous
-0.321123082036191	High grade serous
0.916928088188072	Clear cell
-1.38774657784772	Clear cell
0.493153314463156	Low grade serous
0.922821667901447	High grade serous
1.31145450838152	High grade serous
1.55557049706039	Clear cell
0.360103260263909	Low grade serous
0.884361283870128	Other cancers
-0.462693889874123	High grade serous
-0.033047681256943	Mucinous
-0.537158311023971	High grade serous
-0.514106924358114	Mucinous
1.59331758501045	High grade serous
0.933285767226073	High grade serous
0.72782140306705	High grade serous
1.1741905508244	High grade serous
0.190324204691563	High grade serous
0.481714534985424	High grade serous
