# Supplementary material for: The DNA methylome of cervical cells can predict the presence of ovarian cancer
Source: Nat Commun. 2022 Feb 1;13:448. doi: 10.1038/s41467-021-26615-y (PMC8807742; doi:10.1038/s41467-021-26615-y)
Supplement: Supplementary file 5 — Source Data [file 41467_2021_26615_MOESM5_ESM.zip › NCOMMS-source-data/fig3f.csv]

index	cancer_stage
0.0025663993410947	III/IV
1.50409354058432	III/IV
1.98669181028926	I/II
-0.0930095534329712	I/II
-0.472496285673108	I/II
1.36164858427855	III/IV
0.453024834342974	III/IV
0.711054838080483	III/IV
0.786025200534055	III/IV
-0.103209590521312	I/II
0.326767920557283	III/IV
0.0325392813325547	III/IV
0.794596846062805	III/IV
2.81560027976143	III/IV
1.21821745012143	III/IV
1.65764885740922	I/II
1.49127425853215	III/IV
0.626658478063872	III/IV
0.546095526035512	III/IV
0.172663945559041	III/IV
1.54400064682071	III/IV
1.6921854839655	III/IV
-1.08955763132365	I/II
1.79799421742032	III/IV
0.58537686512512	III/IV
0.318813909818313	I/II
0.742216847386894	III/IV
1.41451704178108	III/IV
0.481854143381072	I/II
1.46805446951044	NA
-0.195276708329943	III/IV
1.00175229614604	III/IV
0.661394207742969	III/IV
-0.323419220730377	I/II
1.48424616786868	III/IV
0.490201456332145	I/II
1.54947381411865	I/II
0.894263361294644	III/IV
1.02188518191111	III/IV
0.0168326004101581	I/II
1.32042741035413	III/IV
-0.553122823938686	III/IV
-0.148603712251167	I/II
0.383902329882008	I/II
0.796310955522439	I/II
1.67785109467266	I/II
-0.393028651120648	I/II
0.445528921567766	III/IV
-0.0511458813475115	I/II
0.307618420865482	III/IV
0.851958472773735	I/II
0.332153308711675	I/II
-0.497642527841162	III/IV
1.03610211062777	I/II
-0.354226809231606	III/IV
0.437925535897491	III/IV
0.10881126146288	III/IV
0.791258347280809	III/IV
0.296801363260758	I/II
0.238171975629877	I/II
0.259900783821626	III/IV
-0.0368725999365813	III/IV
1.17425647824377	III/IV
0.546681949893616	III/IV
-0.345337874333372	III/IV
-0.491011586843116	I/II
0.163208498660957	I/II
0.879471104021993	III/IV
0.239536845881287	III/IV
-0.817897864385666	III/IV
1.33838951385924	III/IV
0.309963256367088	I/II
-0.0873916855171246	I/II
-0.340300919344846	III/IV
0.718927530248474	III/IV
0.640827850855248	I/II
0.849840358639794	I/II
-1.0929900959326	I/II
0.460941195979842	III/IV
-0.27301768484892	I/II
0.425945680247797	III/IV
-0.0204703902330584	III/IV
0.254704394514659	III/IV
0.90625338224199	III/IV
0.938151411262823	III/IV
0.559016204099507	I/II
0.563518999615759	III/IV
-0.288175777183253	I/II
0.524275390225923	III/IV
0.117378186180696	I/II
0.0246050536351451	I/II
1.64671205095717	III/IV
-0.107986763567152	I/II
0.361425146964069	I/II
0.914216153756703	NA
1.30025356918706	NA
0.411149199441887	III/IV
-0.893177868038381	III/IV
1.64559031892146	III/IV
1.2407151505327	III/IV
0.177145574591104	III/IV
0.177551708935165	I/II
0.299508478566478	III/IV
0.341659246970869	III/IV
0.287451984612464	I/II
0.170981475432957	I/II
-0.30455706752607	NA
-0.188638024593916	III/IV
0.418984740980821	I/II
0.124011468212705	I/II
0.742941871701965	III/IV
-0.321123082036191	III/IV
0.916928088188072	III/IV
-1.38774657784772	I/II
0.493153314463156	III/IV
0.922821667901447	III/IV
1.31145450838152	I/II
1.55557049706039	III/IV
0.360103260263909	III/IV
0.884361283870128	III/IV
-0.462693889874123	I/II
-0.033047681256943	I/II
-0.537158311023971	III/IV
-0.514106924358114	I/II
1.59331758501045	NA
0.933285767226073	III/IV
0.72782140306705	NA
1.1741905508244	III/IV
0.190324204691563	III/IV
0.481714534985424	III/IV
