# Supplementary material for: The DNA methylome of cervical cells can predict the presence of ovarian cancer
Source: Nat Commun. 2022 Feb 1;13:448. doi: 10.1038/s41467-021-26615-y (PMC8807742; doi:10.1038/s41467-021-26615-y)
Supplement: Supplementary file 5 — Source Data [file 41467_2021_26615_MOESM5_ESM.zip › NCOMMS-source-data/fig4a.csv]

y	count	x	type
0	0	-0.02	Controls
0.792865362485616	689	1.73472347597681e-18	Controls
0.13463751438435	117	0.02	Controls
0.0345224395857307	30	0.04	Controls
0.0184119677790564	16	0.06	Controls
0.00575373993095512	5	0.08	Controls
0.00575373993095512	5	0.1	Controls
0.0046029919447641	4	0.12	Controls
0.00115074798619102	1	0.14	Controls
0.00115074798619102	1	0.16	Controls
0	0	0.18	Controls
0	0	0.2	Controls
0.00115074798619102	1	0.22	Controls
0	0	0.24	Controls
0	0	0.26	Controls
0	0	0.28	Controls
0	0	0.3	Controls
0	0	0.32	Controls
0	0	0.34	Controls
0	0	0.36	Controls
0	0	0.38	Controls
0	0	0.4	Controls
0	0	0.42	Controls
0	0	0.44	Controls
0	0	0.46	Controls
0	0	0.48	Controls
0	0	0.5	Controls
0	0	0.52	Controls
0	0	0.54	Controls
0	0	0.56	Controls
0	0	0.58	Controls
0	0	0.6	Controls
0	0	0.62	Controls
0	0	0.64	Controls
0	0	0.66	Controls
0	0	0.68	Controls
0	0	0.7	Controls
0	0	0.72	Controls
0	0	0.74	Controls
0	0	0.76	Controls
0	0	0.78	Controls
0	0	0.8	Controls
0	0	-0.02	Ovarian cancers
0.731404958677686	177	1.73472347597681e-18	Ovarian cancers
0.115702479338843	28	0.02	Ovarian cancers
0.0495867768595041	12	0.04	Ovarian cancers
0.0206611570247934	5	0.06	Ovarian cancers
0.0247933884297521	6	0.08	Ovarian cancers
0.0247933884297521	6	0.1	Ovarian cancers
0.00826446280991736	2	0.12	Ovarian cancers
0	0	0.14	Ovarian cancers
0.00413223140495868	1	0.16	Ovarian cancers
0.00413223140495868	1	0.18	Ovarian cancers
0	0	0.2	Ovarian cancers
0.00413223140495868	1	0.22	Ovarian cancers
0.00413223140495868	1	0.24	Ovarian cancers
0	0	0.26	Ovarian cancers
0	0	0.28	Ovarian cancers
0	0	0.3	Ovarian cancers
0	0	0.32	Ovarian cancers
0	0	0.34	Ovarian cancers
0	0	0.36	Ovarian cancers
0	0	0.38	Ovarian cancers
0	0	0.4	Ovarian cancers
0.00413223140495868	1	0.42	Ovarian cancers
0	0	0.44	Ovarian cancers
0.00413223140495868	1	0.46	Ovarian cancers
0	0	0.48	Ovarian cancers
0	0	0.5	Ovarian cancers
0	0	0.52	Ovarian cancers
0	0	0.54	Ovarian cancers
0	0	0.56	Ovarian cancers
0	0	0.58	Ovarian cancers
0	0	0.6	Ovarian cancers
0	0	0.62	Ovarian cancers
0	0	0.64	Ovarian cancers
0	0	0.66	Ovarian cancers
0	0	0.68	Ovarian cancers
0	0	0.7	Ovarian cancers
0	0	0.72	Ovarian cancers
0	0	0.74	Ovarian cancers
0	0	0.76	Ovarian cancers
0	0	0.78	Ovarian cancers
0	0	0.8	Ovarian cancers
