# Supplementary material for: The DNA methylome of cervical cells can predict the presence of ovarian cancer
Source: Nat Commun. 2022 Feb 1;13:448. doi: 10.1038/s41467-021-26615-y (PMC8807742; doi:10.1038/s41467-021-26615-y)
Supplement: Supplementary file 5 — Source Data [file 41467_2021_26615_MOESM5_ESM.zip › NCOMMS-source-data/fig4b.csv]

y	count	x	type
0	0	-0.02	Controls
0.780207134637514	678	1.73472347597681e-18	Controls
0.0886075949367089	77	0.02	Controls
0.0644418872266974	56	0.04	Controls
0.0345224395857307	30	0.06	Controls
0.0149597238204833	13	0.08	Controls
0.00575373993095512	5	0.1	Controls
0.00345224395857307	3	0.12	Controls
0.00345224395857307	3	0.14	Controls
0.00230149597238205	2	0.16	Controls
0	0	0.18	Controls
0	0	0.2	Controls
0	0	0.22	Controls
0	0	0.24	Controls
0	0	0.26	Controls
0.00115074798619102	1	0.28	Controls
0	0	0.3	Controls
0	0	0.32	Controls
0	0	0.34	Controls
0	0	0.36	Controls
0.00115074798619102	1	0.38	Controls
0	0	0.4	Controls
0	0	0.42	Controls
0	0	0.44	Controls
0	0	0.46	Controls
0	0	0.48	Controls
0	0	0.5	Controls
0	0	0.52	Controls
0	0	0.54	Controls
0	0	0.56	Controls
0	0	0.58	Controls
0	0	0.6	Controls
0	0	0.62	Controls
0	0	0.64	Controls
0	0	0.66	Controls
0	0	0.68	Controls
0	0	0.7	Controls
0	0	0.72	Controls
0	0	0.74	Controls
0	0	0.76	Controls
0	0	0.78	Controls
0	0	0.8	Controls
0	0	-0.02	Endometrial cancers
0.189814814814815	41	1.73472347597681e-18	Endometrial cancers
0.125	27	0.02	Endometrial cancers
0.0787037037037037	17	0.04	Endometrial cancers
0.087962962962963	19	0.06	Endometrial cancers
0.0555555555555556	12	0.08	Endometrial cancers
0.0648148148148148	14	0.1	Endometrial cancers
0.0324074074074074	7	0.12	Endometrial cancers
0.0324074074074074	7	0.14	Endometrial cancers
0.037037037037037	8	0.16	Endometrial cancers
0.0277777777777778	6	0.18	Endometrial cancers
0.0185185185185185	4	0.2	Endometrial cancers
0.0231481481481481	5	0.22	Endometrial cancers
0.0324074074074074	7	0.24	Endometrial cancers
0.0185185185185185	4	0.26	Endometrial cancers
0.0277777777777778	6	0.28	Endometrial cancers
0.00925925925925926	2	0.3	Endometrial cancers
0.0138888888888889	3	0.32	Endometrial cancers
0	0	0.34	Endometrial cancers
0.00925925925925926	2	0.36	Endometrial cancers
0.0185185185185185	4	0.38	Endometrial cancers
0.00925925925925926	2	0.4	Endometrial cancers
0.00925925925925926	2	0.42	Endometrial cancers
0.00462962962962963	1	0.44	Endometrial cancers
0.00462962962962963	1	0.46	Endometrial cancers
0	0	0.48	Endometrial cancers
0.0138888888888889	3	0.5	Endometrial cancers
0.00462962962962963	1	0.52	Endometrial cancers
0.0138888888888889	3	0.54	Endometrial cancers
0.00462962962962963	1	0.56	Endometrial cancers
0.00925925925925926	2	0.58	Endometrial cancers
0	0	0.6	Endometrial cancers
0.0138888888888889	3	0.62	Endometrial cancers
0	0	0.64	Endometrial cancers
0	0	0.66	Endometrial cancers
0	0	0.68	Endometrial cancers
0.00462962962962963	1	0.7	Endometrial cancers
0	0	0.72	Endometrial cancers
0	0	0.74	Endometrial cancers
0	0	0.76	Endometrial cancers
0.00462962962962963	1	0.78	Endometrial cancers
0	0	0.8	Endometrial cancers
