# Supplementary material for: The DNA methylome of cervical cells can predict the presence of ovarian cancer
Source: Nat Commun. 2022 Feb 1;13:448. doi: 10.1038/s41467-021-26615-y (PMC8807742; doi:10.1038/s41467-021-26615-y)
Supplement: Supplementary file 5 — Source Data [file 41467_2021_26615_MOESM5_ESM.zip › NCOMMS-source-data/fig4cd.csv]

index	tDNA	type
0.725634386688232	0.0544120926429403	Endometrial cancer
1.51491686827845	0.00982618848903738	Endometrial cancer
0.607229904857837	0.000193486553989403	Endometrial cancer
1.48980391539809	0.614608442611533	Endometrial cancer
1.0240254984511	0.00835831353122368	Endometrial cancer
1.43752353577079	0.0476369507824245	Endometrial cancer
1.35964292646544	0.278993059459781	Endometrial cancer
0.819909653304091	0.0147904676773193	Endometrial cancer
0.454279821493449	0.000334093156971041	Endometrial cancer
0.881999354403748	0.0934639886214104	Endometrial cancer
2.44460358047357	0.358427844729696	Endometrial cancer
1.1868545331307	0.216183677195524	Endometrial cancer
1.19001957734898	0.106221856352121	Endometrial cancer
1.11809020389542	0.12990418026288	Endometrial cancer
0.356316953293208	0.0900856048409573	Endometrial cancer
1.73015862851624	0.207583868014748	Endometrial cancer
2.24599690997917	0.777822235979748	Endometrial cancer
0.142076965380902	0.0989318733198822	Endometrial cancer
0.441625930425536	0.00703937326692533	Endometrial cancer
0.610517073660866	0.0161919337422311	Endometrial cancer
0.987625949759486	0.0899130957176248	Endometrial cancer
0.383524835848772	0.50528079517993	Endometrial cancer
1.16862170126421	0.22648595371397	Endometrial cancer
1.24947338259463	0.0231660924499808	Endometrial cancer
1.03421613487603	0.054686166091802	Endometrial cancer
1.16522640188617	0.0838101742522779	Endometrial cancer
-0.33254472115379	0.0070420625139432	Endometrial cancer
1.57088791322736	0.063254381465527	Endometrial cancer
0.542065225256373	0.125201822940989	Endometrial cancer
0.326328578016499	0	Endometrial cancer
0.669222756795965	0.169744103512427	Endometrial cancer
1.26827130260087	0.396380270801528	Endometrial cancer
1.11245211118154	0.0159371074699616	Endometrial cancer
-0.214450997151322	0	Endometrial cancer
1.3760823091606	0.11164072772752	Endometrial cancer
1.04379860896169	0	Endometrial cancer
-0.726767546288593	0	Endometrial cancer
1.45437286658992	0.0789200927479418	Endometrial cancer
0.984217986103992	0	Endometrial cancer
0.661445318825199	0.0383086068679298	Endometrial cancer
1.5068029033808	0.548892790501647	Endometrial cancer
1.38745249127713	0	Endometrial cancer
2.08045115977436	0.261160238483125	Endometrial cancer
0.995525234462185	0.544081472228025	Endometrial cancer
0.7939401633127	0.126319583802357	Endometrial cancer
1.88863651159993	0.275775671956836	Endometrial cancer
1.24284096235286	0.0415107926407801	Endometrial cancer
1.35559853706159	0.0920594310665602	Endometrial cancer
0.809786080073836	0.0238438345999803	Endometrial cancer
1.28904905925833	0.0995480245862506	Endometrial cancer
0.475854482274736	0.0158229593590332	Endometrial cancer
1.15532945229943	0.0458813597982991	Endometrial cancer
1.57948150007756	0.401817660878003	Endometrial cancer
0.794546706976629	0.0736213874770169	Endometrial cancer
0.0474982618781107	0.00084660354830389	Endometrial cancer
1.56139076635836	0.822872024601083	Endometrial cancer
-0.116659838857914	0.0271542811450942	Endometrial cancer
0.744188125672075	0.587304894425897	Endometrial cancer
0.3237064638418	0	Endometrial cancer
0.253399439334629	0.0163732555444688	Endometrial cancer
-0.776061770369526	0.0148160193842474	Endometrial cancer
0.977429671428925	0.147881480776283	Endometrial cancer
0.571359448289076	0.247137710029013	Endometrial cancer
2.15295608161166	0.325399386666002	Endometrial cancer
1.0936341743234	0.186834553195075	Endometrial cancer
1.17120903972756	0	Endometrial cancer
1.35373232983821	0.0610587165376915	Endometrial cancer
0.547580348269461	0.0185208482182139	Endometrial cancer
0.996487510198993	0.178606448864493	Endometrial cancer
2.62778233233873	0.38977544930064	Endometrial cancer
0.464178143482955	0	Endometrial cancer
2.05453876569585	0.615461296022683	Endometrial cancer
1.42570714441712	0.0117265077248489	Endometrial cancer
0.690028721508053	0.497979537091344	Endometrial cancer
1.07144343483295	0	Endometrial cancer
1.10376217559392	0.0907285094383701	Endometrial cancer
1.32588068929118	0.163142262966425	Endometrial cancer
1.4802598310682	0.194002768046957	Endometrial cancer
0.777383682435909	0.415172087082342	Endometrial cancer
0.791563927000923	0.0875506312904813	Endometrial cancer
0.318607376944686	0.154012561789917	Endometrial cancer
1.15209484220204	0.561260751799422	Endometrial cancer
0.965995994014214	0.0953141241277281	Endometrial cancer
0.972239862264009	0.235824931052837	Endometrial cancer
1.16623164493662	0.582548200338857	Endometrial cancer
0.699508749308679	0.19585843279838	Endometrial cancer
-0.197151691371859	0.0358837455458497	Endometrial cancer
0.456287475724292	0.0138840377475729	Endometrial cancer
1.97287750744182	0	Endometrial cancer
-0.22324296106078	0.0646313305914984	Endometrial cancer
0.49506609753449	0.058336877149247	Endometrial cancer
2.20090233781667	0.16295457289804	Endometrial cancer
0.596214814861786	0	Endometrial cancer
1.02634753023649	0.028133874599358	Endometrial cancer
0.998753363626167	0.432542714676956	Endometrial cancer
1.32361302135517	0.0577923364725606	Endometrial cancer
0.619659998962587	0.272905432368947	Endometrial cancer
0.0801530774699581	0	Endometrial cancer
-0.871793373262712	0.00977948389602306	Endometrial cancer
0.338776193660189	0.151898078762983	Endometrial cancer
1.98604340913152	0.226209105765851	Endometrial cancer
1.21140656229667	0.148948002523577	Endometrial cancer
0.0953941507044205	0.00757377466727133	Endometrial cancer
0.803311132420607	0.0355965444746952	Endometrial cancer
0.550017624473921	0.0322835635580477	Endometrial cancer
1.36069801985704	0.1741584593074	Endometrial cancer
0.112876728277333	0.0303486001450586	Endometrial cancer
1.07962660449269	0.0159126379788995	Endometrial cancer
1.50127853432559	0.25741295349399	Endometrial cancer
-0.370460794713775	0.0404434006329891	Endometrial cancer
0.420866041069305	0.0166515095674237	Endometrial cancer
2.13053736803157	0.121420720003959	Endometrial cancer
0.676807118768914	0.0452856820200398	Endometrial cancer
1.53792103317084	0.38823067893347	Endometrial cancer
0.890740515579219	0	Endometrial cancer
1.41678759067951	0.163474261695623	Endometrial cancer
1.00630564115021	0.125910360819425	Endometrial cancer
0.91430329821068	0.0840804350718688	Endometrial cancer
1.29819390838298	0.0180808595391003	Endometrial cancer
-0.573119266953131	0	Endometrial cancer
0.445364117407193	0.378148241260081	Endometrial cancer
1.52346305287334	0.315785108649512	Endometrial cancer
1.20402730220065	0.0507723853063399	Endometrial cancer
0.7502830462702	0.0413467623289654	Endometrial cancer
0.251964010403983	0.0442659036524662	Endometrial cancer
0.702533953507586	0.00838893191734789	Endometrial cancer
1.15780623316327	0.0939894169159042	Endometrial cancer
0.113245933399716	0.0167985500459181	Endometrial cancer
0.752817853530481	0.261295523873939	Endometrial cancer
1.35626848489424	0.105104611387779	Endometrial cancer
2.18186142325326	0.194617593979097	Endometrial cancer
1.15128535913041	0.0567316808796677	Endometrial cancer
1.49274155337352	0.0546063725700168	Endometrial cancer
0.865529876760625	0.137335895395639	Endometrial cancer
1.26964921274701	0.223009445929643	Endometrial cancer
1.19271691994319	0.511377371756558	Endometrial cancer
0.662851955675427	0.285039139214516	Endometrial cancer
1.34739435480689	0.242251512767932	Endometrial cancer
0.629528267713653	0.0258321288605438	Endometrial cancer
0.372854533422365	0.056645747240929	Endometrial cancer
0.341341099141409	0.0351753935738186	Endometrial cancer
0.985744918522952	0.0339070048901914	Endometrial cancer
0.0388946284082879	0.0117423395245757	Endometrial cancer
1.30191203892334	0.134858182640612	Endometrial cancer
-0.261233922260946	0	Endometrial cancer
0.762067249328478	0.0121970589421593	Endometrial cancer
0.705124399480959	0.27810656684025	Endometrial cancer
0.64219328247231	0	Endometrial cancer
1.41489977423189	0.301200925989641	Endometrial cancer
1.91875755585716	0.213803565396869	Endometrial cancer
0.147900490657787	0	Endometrial cancer
0.132453041452665	0	Endometrial cancer
1.92191640038013	0.0304045346861542	Endometrial cancer
1.50691682707534	0.357354239142112	Endometrial cancer
0.816901497788067	0.0137679052564325	Endometrial cancer
0.51923486939623	0	Endometrial cancer
1.38362707835529	0.23233492949469	Endometrial cancer
2.32417692479517	0.244031814565919	Endometrial cancer
0.629403877783184	0.0859159051869748	Endometrial cancer
0.662949545277558	0.140443616888271	Endometrial cancer
-0.111416838929316	0	Endometrial cancer
0.08334571426859	0	Endometrial cancer
0.652370910251831	0.25757672551358	Endometrial cancer
1.51111793954522	0.492621833972571	Endometrial cancer
2.13742679901775	0.611311787938894	Endometrial cancer
0.518071283780952	0.0165652898928611	Endometrial cancer
1.7313226762759	0.302016429654881	Endometrial cancer
0.807351669697606	0.02652536235056	Endometrial cancer
0.886043804625426	0.104491139164069	Endometrial cancer
1.65865489573465	0.105726555700439	Endometrial cancer
0.135393065318098	0.0811904576033536	Endometrial cancer
0.78374283373003	0.249500322367472	Endometrial cancer
1.89615029298802	0.310243598797229	Endometrial cancer
1.66815353351967	0.460002693760318	Endometrial cancer
0.429721385358294	0.00541772294551968	Endometrial cancer
0.594157719985457	0	Endometrial cancer
0.670575090461989	0.0263290830486747	Endometrial cancer
0.636469577251935	0.108187033705696	Endometrial cancer
0.917333729028196	0.161751842405695	Endometrial cancer
1.82082187131337	0.0760355742283974	Endometrial cancer
1.12266331048049	0.183696208990189	Endometrial cancer
0.803593358822915	0.0591939655172383	Endometrial cancer
2.85544545014054	0.691391499698124	Endometrial cancer
1.7810819569958	0.416851286945149	Endometrial cancer
1.2935838912997	0.147411587999401	Endometrial cancer
1.39506273531528	0.271139081410233	Endometrial cancer
1.15591830214811	0.0850355540838046	Endometrial cancer
1.45425809671879	0.0739823605243838	Endometrial cancer
0.398719560388761	0	Endometrial cancer
1.12951347526761	0.134102366518738	Endometrial cancer
0.210579310005794	0	Endometrial cancer
0.305906991845599	0.0474962549583502	Endometrial cancer
1.30847298520238	0.370831640990245	Endometrial cancer
0.684584760585106	0.0637814159714544	Endometrial cancer
0.854659939091662	0.05951292579245	Endometrial cancer
-0.248846214453113	0	Endometrial cancer
1.16768387434596	0.0556557890234864	Endometrial cancer
0.745846047845148	0.00635197289583986	Endometrial cancer
0.571392523765662	0.0619057672461465	Endometrial cancer
0.913067565461913	0.0528451982988528	Endometrial cancer
1.39720932293674	0.0144249942958769	Endometrial cancer
1.14869331742331	0.00285860656261047	Endometrial cancer
0.28655197057262	0.0130957583445447	Endometrial cancer
0.589180758665116	0	Endometrial cancer
0.665199973376882	0.0313977794506227	Endometrial cancer
-0.00733241309346075	0.0158356844626988	Endometrial cancer
1.51519215056505	0.059999948842407	Endometrial cancer
1.57449261286201	0.17984919078131	Endometrial cancer
0.865939452716314	0.00915633490475959	Endometrial cancer
1.78535634709347	0.532572040390653	Endometrial cancer
0.514729445279466	0.0809313774214788	Endometrial cancer
0.925201119124956	0.0603148675791994	Endometrial cancer
1.21953115389227	0.124987814258734	Endometrial cancer
0.99084951590795	0.105628496661647	Endometrial cancer
0.954352439092523	0.153797285636411	Endometrial cancer
0.876559201151331	0.244463791880896	Endometrial cancer
1.15710398796877	0.181195544613192	Endometrial cancer
-0.524166346858139	0	Control
-0.859753470461615	0	Control
-0.112339655614937	0	Control
-0.543795195542302	0.0153727531294992	Control
-2.2380135585772	0	Control
0.411443779291755	0.00393194529149352	Control
0.438215970974596	0	Control
0.25709136565526	0.0249020379215428	Control
-1.38834119136828	0	Control
-0.433032916356989	0	Control
0.567207956730046	0.0647964926234844	Control
-0.70906354129919	0.00491487129222674	Control
-0.412076996486892	0.00312805003382224	Control
0.130849145395769	0.0274315496608137	Control
0.648074835254559	0.0470756835723876	Control
0.120498581076827	0	Control
-0.61596152292219	0	Control
1.01418106369611	0.00678367640088943	Control
-0.671255048735614	0.00309036918794181	Control
0.263742345190016	0.0669591094271269	Control
-0.800344686564688	0.021575700535678	Control
-0.974287121147637	0	Control
-0.580350703502786	0.0550158591930506	Control
0.0534714676358049	0	Control
-0.358524925457087	0	Control
0.19493945167844	0	Control
-0.211216004086976	0	Control
0.0635965461731113	0	Control
-1.12877674217113	0	Control
-1.84494320482579	0	Control
0.333426943915699	0.108901295316717	Control
1.14177763997276	0.0132307289230544	Control
-0.226672820854172	0.0622615999224002	Control
-0.818699775004522	0.0049250361747223	Control
-0.826151368803719	0	Control
-0.129384994773098	0	Control
-0.449936111603697	0	Control
-0.384302762811797	0	Control
-1.01482927445462	0	Control
-0.117888840002572	0	Control
0.451240550305157	0	Control
-0.321529264674424	0	Control
-0.966393691682027	0	Control
-0.861982957750908	0	Control
-0.300806935504999	0	Control
-1.7144048225738	0	Control
-1.10028265232185	0	Control
-0.0413525019433639	0	Control
-0.527288239208067	0	Control
0.393716122395116	0	Control
-2.37806003515983	0	Control
0.391558739061959	0	Control
-0.12776554457352	0	Control
0.126089357959408	0	Control
-0.760711169025953	0	Control
0.396266551126737	0.0010704722993555	Control
-0.381903624673669	0	Control
0.885201572244605	0.00471495467920161	Control
-1.25057763274266	0	Control
0.470694309844105	0	Control
-1.05338770984759	0	Control
0.332826662234767	0.00681845981564697	Control
0.252705065615788	0	Control
-0.207778225201001	0	Control
-0.779504330404417	0	Control
-0.273094860503009	0	Control
0.127251438375929	0	Control
0.748207042892743	0	Control
-0.0580184685244661	0.0327382432913008	Control
0.488954926169136	0.0228274207913305	Control
-0.824766687070825	0	Control
0.218793251286798	0	Control
-0.590292480443835	0.0489507517302504	Control
-0.298179581826051	0	Control
-0.493685418499324	0	Control
0.533966283518886	0	Control
-0.596985066330406	0	Control
0.589860071411533	0.0599639726581818	Control
0.197046858689276	0	Control
0.16971283768341	0	Control
0.0609371607562339	0	Control
-0.0203101919828472	0.0411033601515016	Control
0.147307758403712	0.0425422347808452	Control
-0.124203996101118	0	Control
0.199671114416332	0	Control
-0.552856503383022	0	Control
0.626163846245538	0	Control
-0.51852055106069	0	Control
0.221403100808599	0.0197983467217147	Control
-0.451003482440603	0	Control
-0.744306087144942	0	Control
-0.693268089658552	0.071195246037056	Control
0.0489869930875877	0	Control
-0.374382359663905	0	Control
0.0914003886435479	0	Control
-0.815791315707934	0	Control
-0.727053647648401	0	Control
0.271207586135712	0.0225533474441686	Control
-0.825354895615018	0	Control
-0.949568017184519	0	Control
-0.456293193237833	0.00843266964188716	Control
-0.850703095485141	0	Control
-0.898601900502597	0	Control
0.14971878793189	0.000423327904759796	Control
-0.370630463092148	0	Control
-0.232644378062828	0	Control
0.423656620297005	0	Control
1.9162459541531	0	Control
0.00877631894847298	0	Control
0.176293117392249	0	Control
-1.14742213822013	0.0299122631033286	Control
-0.19780019736704	0.00337861604915037	Control
-0.303265136048026	0	Control
0.75368845329855	0	Control
-0.54389934819202	0	Control
1.35331526692159	0.0812088144821633	Control
-0.203285023938731	0.00886388951655409	Control
-0.363806216350716	0.00118156342281279	Control
-0.897034846556919	0.0188106600763777	Control
-0.557216014825513	0	Control
-1.47436613522771	0.000827519718392455	Control
-0.0542171455448643	0	Control
0.623502458701121	0.004432525520982	Control
-0.166711692337611	0	Control
0.63980519159025	0.0261142721137267	Control
-0.357899954041698	0	Control
-0.158078041636397	0	Control
-0.0407011809036865	0	Control
0.563350003937405	0.0782295218768494	Control
0.063563918604142	0	Control
-0.822053908453953	0	Control
-0.775872857486813	0	Control
-0.709875796090923	0	Control
0.0789863381816752	0	Control
0.0438515899998718	0	Control
-0.186746688068184	0	Control
-0.417660938271218	0	Control
0.123709857402176	0	Control
-0.242972725720902	0	Control
0.382060199181498	0	Control
0.0864272869090466	0	Control
1.33178729681924	0.0470398063835694	Control
0.702039981690441	0.0193212898184315	Control
0.290921190378474	0	Control
-0.362365341311652	0	Control
-0.668872253418234	0.0162871935581001	Control
0.165843866294955	0	Control
-0.146003161906353	0.00661957479564165	Control
-0.525677924939747	0.0424448853085648	Control
-0.476641888396738	0.00447220478458241	Control
0.579095052331156	0.0105271811150273	Control
-0.205846681503173	0	Control
-0.0289396179738936	0.000391000090728122	Control
-0.0855997916930435	0	Control
-0.00535303610807589	0.011437946027238	Control
-0.405141526252582	0.0839083455861033	Control
-0.345715968230094	0.0326865785217918	Control
0.285478516982371	0.0203620091074225	Control
0.76860105177008	0.389888326245546	Control
-0.323577848910167	0	Control
-0.114832420028872	0.0426654607524157	Control
-0.520551565172745	0	Control
-1.01481343782223	0	Control
-0.00489400637359574	0	Control
-0.252044326153701	0	Control
0.437688307468772	0.0170157070485338	Control
0.626209488810883	0	Control
0.847611926429386	0	Control
-0.37244520550616	0	Control
-0.507406836803128	0	Control
-0.681652385126365	0	Control
1.0104827838334	0	Control
-0.631992141154435	0	Control
-0.303004609425938	0	Control
0.438400079880568	0.00481816823119637	Control
-1.24076370227069	0	Control
0.157309395777035	0	Control
-1.01442821204112	0.0348668556736296	Control
-0.109005861820321	0	Control
-0.72373586645752	0.00420747267874864	Control
-0.203611014422154	0	Control
-0.215840236025792	0.0136939809279046	Control
0.0403534781636981	0	Control
0.0297915705493498	0	Control
-0.546155916062553	0	Control
-0.54650919832761	0	Control
0.147327933007633	0	Control
0.943561267319812	0.0474372275990104	Control
0.0971186849932013	0.0116308643966138	Control
-0.545961578106956	0.0111652147663231	Control
-0.418301992117466	0	Control
-0.151616432696399	0	Control
0.270594489790639	0.0820936468642196	Control
-0.57142081899337	0	Control
-0.18777344916404	0	Control
-0.631884953534021	0	Control
-0.480874982622526	0	Control
0.214053242317931	0	Control
-0.092820985285731	0	Control
-0.322613453796182	0	Control
1.72327583046105	0.067579909121994	Control
-0.883369336329899	0	Control
-0.0127908041898544	0	Control
-0.626036191261424	0	Control
-0.448560208734047	0	Control
-0.640640870709934	0.0297168079376635	Control
-0.811435989541598	0.0128892588292005	Control
-0.355648791530057	0	Control
-0.916842503304977	0.00656270001918632	Control
-0.467701065276377	0.0115977574694795	Control
-0.27675157024638	0.000370312349291246	Control
0.637845324342742	0.00514571683313009	Control
-0.768371455174758	0.00843257404464546	Control
-0.0254693889743868	0.0221972479709844	Control
0.653553930718542	0	Control
-0.58711543618222	0	Control
-0.683074324744449	0	Control
-0.157267997604672	0	Control
-0.205876519311182	0	Control
0.527659484285793	0	Control
-0.0110869873477405	0	Control
-0.124397760728674	0	Control
-0.2481479286908	0	Control
-0.57030140198367	0.0334883389145523	Control
-0.406124278408625	0	Control
-0.478941020654862	0	Control
-0.390224857135585	0	Control
-0.413242069683831	0.0448775843041025	Control
-0.449239522097797	0	Control
-0.759812960984847	0.0424839562365739	Control
-0.474257823977968	0.00649089126711658	Control
0.323480566019086	0	Control
-0.710920683630826	0	Control
-1.00641931245539	0	Control
-0.565500773983028	0	Control
-0.124531248008885	0	Control
-0.687825735306645	0.00453831023498025	Control
0.322368280784857	0	Control
0.232453442076605	0	Control
-0.589337650199737	0.082966706630215	Control
0.0241014841245474	0.00799407536357133	Control
0.521474086099103	0.00421326573123018	Control
0.235358426008926	0	Control
-0.605373630004636	0.00318699851158236	Control
-1.18556029049786	0.000674243770360877	Control
0.430875360338895	0	Control
0.119510507859936	0.0209766235308085	Control
0.356142307436519	0	Control
0.49443302468059	0	Control
-0.282079061126744	0	Control
-0.737482898413034	0.010882819910134	Control
-0.0849136714900783	0	Control
0.772965758806027	0.13283207091028	Control
0.284569479838919	0.169109663763188	Control
-0.448435062523966	0	Control
-1.57048758356909	0	Control
0.00553587139054816	0	Control
-0.367578280295853	0.0262598400042073	Control
-0.0340134516231848	0.0159417432033892	Control
-0.669883523485775	0.0142301263308001	Control
0.285413653466297	0.015848203514697	Control
-0.540426805958863	0.0219720209552636	Control
1.68808496937359	0.148469825861506	Control
0.335567696572307	0.0515204606767165	Control
-0.192849717561654	0	Control
-0.314737014946877	0.0400756317496275	Control
0.138716558562506	0	Control
-0.143142093163447	0.00546694692072153	Control
-1.29123824823323	0	Control
-0.490000707056284	0	Control
0.141184440896605	0.00725516267210577	Control
-0.541940231882982	0	Control
0.0500625254241378	0	Control
0.145227046451815	0	Control
-0.172807457291802	0.00646642814378458	Control
-0.48114618231889	0	Control
-1.09012669215645	0	Control
-0.86333287610074	0	Control
0.970126604206369	0.127991622080838	Control
-0.0173135432634076	0	Control
-0.476198524355768	0	Control
0.0540193986205976	0	Control
0.01482077858633	0	Control
-0.496897101877062	0	Control
-0.97009394485949	0.00190799444257418	Control
-0.880463409339955	0.000593056325968316	Control
-0.227610894234095	0	Control
-0.791550905146101	0	Control
0.54983245885353	0.0599059808626902	Control
-0.724638614616201	0	Control
-0.329076454315501	0.0474661839110488	Control
0.350445572411073	0	Control
2.2112876626506	0.103457740646238	Control
-0.65067256138793	0	Control
-0.182914497620082	0	Control
0.730215049636808	0	Control
0.083408127248569	0.00706977305420199	Control
