# Supplementary material for: The DNA methylome of cervical cells can predict the presence of ovarian cancer
Source: Nat Commun. 2022 Feb 1;13:448. doi: 10.1038/s41467-021-26615-y (PMC8807742; doi:10.1038/s41467-021-26615-y)
Supplement: Supplementary file 5 — Source Data [file 41467_2021_26615_MOESM5_ESM.zip › NCOMMS-source-data/fig4e.csv]

Type	PMR.144i..ZNF154.
Control	2.5
Control	0.22
Control	0.71
Control	0.22
Control	0.25
Control	0.37
Control	0.59
Control	0.37
Control	0.91
Control	0.74
Control	0.59
Control	0.46
Control	0.49
Control	0.22
Control	0.45
Control	0.15
Control	0.37
Control	0.29
Control	0.19
Control	1.17
Endometrial	3.61
Endometrial	17.44
Endometrial	9.38
Endometrial	6.91
Endometrial	7.47
Endometrial	50.92
Endometrial	9.16
Endometrial	1.93
Endometrial	5.1
Endometrial	0.24
Endometrial	47.59
Endometrial	0.33
Endometrial	3.46
Endometrial	10.09
Endometrial	81.17
Endometrial	0.52
Endometrial	1.03
Endometrial	0.85
Endometrial	14.11
Endometrial	38.33
Ovarian	1.45
Ovarian	0.05
Ovarian	2.17
Ovarian	0.81
Ovarian	0.04
Ovarian	0.64
Ovarian	0.41
Ovarian	1
Ovarian	2.46
Ovarian	0.15
Ovarian	1.16
Ovarian	0.3
Ovarian	0.62
Ovarian	0.38
Ovarian	0.23
Ovarian	0.35
Ovarian	0.22
Ovarian	0.07
Ovarian	0.05
Ovarian	3.82
