# Supplementary material for: The DNA methylome of cervical cells can predict the presence of ovarian cancer
Source: Nat Commun. 2022 Feb 1;13:448. doi: 10.1038/s41467-021-26615-y (PMC8807742; doi:10.1038/s41467-021-26615-y)
Supplement: Supplementary file 5 — Source Data [file 41467_2021_26615_MOESM5_ESM.zip › NCOMMS-source-data/fig4f.csv]

ylabels	index_ext
HGSOC cell line 1	3.40237029803139
HGSOC cell line 2	4.89947999969293
Fallopian tube BRCAmut 1	0.898281005619067
Fallopian tube BRCAmut 2	1.75863662407533
Fallopian tube BRCAmut 3	1.30973969126474
Fallopian tube healthy 1	2.1757106736291
Fallopian tube healthy 2	2.95277203924403
Fallopian tube healthy 3	2.46040643405854
