# Supplementary material for: The DNA methylome of cervical cells can predict the presence of ovarian cancer
Source: Nat Commun. 2022 Feb 1;13:448. doi: 10.1038/s41467-021-26615-y (PMC8807742; doi:10.1038/s41467-021-26615-y)
Supplement: Supplementary file 5 — Source Data [file 41467_2021_26615_MOESM5_ESM.zip › NCOMMS-source-data/fig4g.csv]

BRCA1.germline.MUT.Proportion	WID.OC.index
0	-0.140376945271632
NA	0.778249245294229
0	0.148365371862817
0	-1.36812216353844
0.0212	-0.240607869061894
0.0222	0.479289892378969
NA	0.610957170366404
0	-0.215277865205631
NA	-0.206390530521253
0.007	0.00592745837913348
0.0063	-0.331551680025086
NA	-0.369475704729186
0.0117	1.44611246157552
NA	-0.0329209762093013
NA	-0.27420793536141
NA	-1.6825840649641
0.0038	0.0876352383327635
NA	0.990608032324629
0.0063	-1.24529081244156
0.0051	1.0706970954304
0.0222	1.87459563947988
0.003	0.413429655547465
0	-0.0581298481863596
NA	-0.0797746562380449
NA	-0.0884107209640167
0	-0.300014244408766
NA	-0.813131114902946
0.0048	1.67891737694829
0.0063	-1.80503123150363
NA	4.33906641287408
NA	-0.998337470483331
0.0038	0.0559162250700668
0.0033	0.305006674292983
0.003	0.567925834496665
0.003	3.1137043093929
NA	-1.30638554357459
0.0117	-0.379188425229019
NA	NA
0.0051	0.9195343585759
0	-0.749526786505506
0.0065	-0.181913928599458
NA	0.418286361336336
NA	-1.03310319725009
0.0033	-0.296062761339186
0.007	0.669991129944407
0.0073	0.545132796811128
0	0.0343523665824611
